# Supplementary material for: Association of the blood urea nitrogen to serum albumin ratio and all-cause mortality in critical ill acute ischemic stroke patients: a retrospective cohort study of MIMIC-IV database 3.0
Source: Front Nutr. 2025 Jan 7;11:1509284. doi: 10.3389/fnut.2024.1509284 (PMC11747420; doi:10.3389/fnut.2024.1509284)
Supplement: Supplementary file 1 [file Data_Sheet_1.ZIP]

Archive with 3 entries (3 files):
- BAR and AIS.xlsx
- Analysis.R
- Analysis.sas
