# Supplementary material for: Association of the blood urea nitrogen to serum albumin ratio and all-cause mortality in critical ill acute ischemic stroke patients: a retrospective cohort study of MIMIC-IV database 3.0
Source: Front Nutr. 2025 Jan 7;11:1509284. doi: 10.3389/fnut.2024.1509284 (PMC11747420; doi:10.3389/fnut.2024.1509284)
Supplement: Supplementary file 1 [file Data_Sheet_1.ZIP › BAR and AIS.xlsx]

## Sheet: Sheet1 (2)
subject_id	hadm_id	stay_id	age	gender	race	gcs	sofa	sapsii	sirs	oasis	apsiii	mbp	heart_rate	resp_rate	rbc	platelet	wbc	bun	albumin	BAR	creatinine	aptt	inr	potassium	sodium	aniongap	pt	thrombolysis	thrombectomy	hypertension	diabetes	HF	AF	AMI	PVD	copd	aki	hyperlipidemia	malignancy	renal_failure	sepsis	liver_disease	charlson_comorbidity_index	icu_los	hos_los	icu_mort	death_30d	death_90d	death_365d
15833372	20011117	34996349	72	1	1	15	3	27	3	24	29	80	97	26	4.54	217	17.2	23	4.2	5.47619	1	24.8	1.1	4.2	141	21	11.4	0	0	1	0	0	1	0	0	0	1	1	0	1	0	0	6	1.52024	3.33333	0	1	1	1
19449400	20016714	35002670	67	0	1	15	0	23	1	25	23	81	78	18	3.5	261	7.5	7	3.3	2.12121	0.8	30.4	1.2	3.3	140	14	13	0	0	1	0	0	0	0	0	0	0	1	0	0	0	0	6	2.18324	8.125	0	0	0	0
17712565	20028540	39502659	71	1	1	15	5	28	4	22	29	72	95	20	3.89	101	18	11	2.5	4.4	1.4	38.9	1.5	4.4	140	8	16.4	0	0	1	0	0	0	0	0	0	0	0	0	0	1	0	6	1.89755	9.20833	0	0	0	0
19283742	20032690	33504796	61	1	1	15	0	94	4	65	180	86	121	26	3.35	398	52.6	13	1.6	8.125	0.6	29.7	1.5	4.4	129	15	16.2	0	0	0	0	0	1	0	0	1	1	0	0	1	1	0	5	21.648	21.5417	1	1	1	1
18708770	20038638	32923302	78	1	1	15	0	37	3	40	67	114	61	18	3.69	250	10.1	27	3.3	8.18182	1.3	26.8	1.1	4.8	141	11	12	1	0	0	0	1	1	0	1	0	1	1	0	1	1	0	11	9.75889	9.58333	1	1	1	1
13054784	20045781	34060207	71	1	3	14	3	59	3	43	76	103	104	15	3.08	108	8.8	33	2.7	12.2222	1.9	35.5	1.2	4.2	140	15	14.3	0	0	0	0	0	0	0	0	0	1	0	0	1	1	0	7	4.22204	97.875	0	0	0	1
18430220	20047762	36218698	61	1	3	15	2	37	2	34	35	146	58	18	3.92	199	9.7	16	3.5	4.57143	1	25	1.1	4.3	135	12	12.7	0	0	1	0	0	0	0	0	0	1	1	0	1	1	0	4	8.96979	14.9583	0	0	0	0
11379140	20053836	30088920	78	0	3	12	2	42	3	41	62	94	87	24	3.57	356	17	55	3.3	16.6667	5.9	26.5	1.1	4.4	138	21	12.1	0	0	0	1	0	1	0	0	0	1	1	0	1	1	0	11	3.82074	5.41667	0	1	1	1
15475625	20054221	35314913	79	0	1	15	0	26	3	33	32	121	62	23	4.97	280	13.4	14	4.3	3.25581	0.9	96.3	1.1	3.7	141	15	11.4	0	0	1	0	0	0	0	0	0	1	1	0	1	0	0	7	4.75938	6.70833	0	0	0	0
17400046	20062981	30035412	19	0	3	15	0	21	4	39	34	110	111	18	4.03	246	16	11	2.7	4.07407	0.7	26.1	1.1	3.5	142	20	12.1	0	1	0	0	0	0	0	0	0	1	0	0	1	1	0	3	7.52376	19.375	0	0	0	0
13438751	20075719	35083292	67	1	1	15	0	25	2	25	35	98	60	20	4.09	144	10.4	13	3.5	3.71429	0.7	23	1.3	3.9	141	13	14.1	0	0	1	0	0	1	0	0	0	0	1	0	0	0	0	4	1.91569	3.66667	0	0	0	0
13599557	20090057	35627692	68	0	1	15	7	68	4	44	81	69	108	9	2.51	174	23.1	165	2	82.5	5.9	38.2	1.3	5.8	148	24	14.6	0	0	0	1	0	0	0	0	0	1	1	1	1	1	0	8	2.36398	2.125	1	1	1	1
19203667	20096870	33508336	80	1	3	15	0	69	3	54	80	84	98	17	4.65	142	3.5	32	2.2	14.5455	1.6	28.4	1.2	4.5	142	13	12.7	0	0	1	0	0	1	0	0	0	1	1	0	1	1	0	6	6.5753	37.7917	0	0	0	0
12285047	20099582	30263650	54	1	1	15	0	20	1	19	12	99	75	22	5.42	241	11.2	18	3.8	4.73684	0.8	31.2	1	4.2	136	14	10.5	0	0	1	1	0	0	0	0	0	0	0	0	0	0	0	6	1.49973	1.5	0	0	0	0
13611331	20102292	36013417	85	0	3	15	0	45	3	40	39	99	67	16	3.23	299	16.4	30	3.4	8.82353	1	25.6	1.2	4.6	141	15	12.6	1	0	1	0	0	1	0	0	0	1	1	0	1	0	0	8	2.1812	18.0833	0	0	0	0
11819377	20108496	31875843	75	1	1	15	2	34	1	32	58	79	53	14	3.9	147	7.9	21	3.1	6.77419	1.1	25.8	1.1	3.6	143	14	12	0	0	1	0	0	1	0	0	0	0	0	0	0	0	0	9	3.77118	13.7083	0	1	1	1
15414866	20110285	30536255	72	1	2	6	3	44	4	34	62	103	121	16	4.18	424	3.9	8	3.7	2.16216	0.9	21.7	1.1	3.8	139	17	13.1	0	0	1	0	0	0	0	0	0	0	1	1	0	0	1	8	1.82854	17.8333	0	0	0	0
12155344	20111937	30906779	77	1	3	14	0	30	1	30	34	120	67	20	3.68	110	5.7	33	4.1	8.04878	1.6	34.4	1.2	4.9	138	19	13.4	0	0	1	0	0	0	0	0	0	1	1	1	1	0	0	7	2.72887	3.58333	0	0	0	0
19128373	20113927	32277857	69	0	3	15	0	38	3	50	61	126	68	15	5.19	184	7.2	11	3.1	3.54839	0.6	27.9	1.1	4.2	143	14	11.5	0	0	0	1	1	0	0	0	1	1	0	0	1	1	0	9	18.1008	19.9167	0	1	1	1
13825137	20117767	31675009	71	0	3	15	0	30	3	47	52	103	89	19	3.95	302	12.6	6	3.7	1.62162	0.5	24.8	1.2	3.5	141	20	12.6	0	0	0	1	1	0	0	0	0	1	0	0	1	1	0	11	8.87706	11.875	0	0	0	0
15915586	20130973	34728670	88	0	1	15	0	35	3	34	35	94	90	12	3.24	261	10.3	19	3	6.33333	0.9	26.6	1	4.1	134	10	11.2	0	0	1	0	0	0	0	0	0	1	0	1	1	0	0	7	1.82509	8.875	0	0	0	0
15287471	20131465	30944047	78	0	1	15	4	46	3	46	59	6	92	23	3.04	158	13.4	63	2.7	23.3333	4.7	35.9	1.2	3	127	19	13.2	0	1	0	1	1	1	0	0	0	1	1	0	1	1	0	8	9.99251	52.7917	0	0	0	0
19509249	20133694	34901245	74	1	1	13	1	32	1	25	32	93	77	17	3.9	153	8.4	23	3.7	6.21622	1.4	31.3	1.6	3.4	139	12	17.3	0	0	0	0	0	0	0	0	0	0	1	1	1	0	0	9	1.85568	8.91667	0	0	0	0
13930027	20140994	34279025	91	0	1	15	1	62	3	51	52	74	50	15	4.16	260	13.3	30	3.2	9.375	1.6	27.6	1.1	5	142	16	11.5	0	0	0	0	1	1	0	0	0	0	1	0	1	0	0	11	1.57079	14.875	0	1	1	1
14832532	20144571	32011501	51	0	1	15	2	46	4	25	69	68	97	16	2.79	1592	18.2	34	2.7	12.5926	1.6	29.5	1.3	5.6	129	13	15.2	0	0	1	1	0	0	0	0	0	1	1	0	1	1	0	8	2.17868	37.7917	0	0	0	0
11658100	20147092	30367285	28	0	1	15	1	43	4	39	87	77	101	25	2.87	20	22.5	86	1.7	50.5882	1.4	23.6	1.2	3.9	154	12	13.4	0	0	0	0	0	0	0	0	0	1	0	0	1	1	1	3	10.3675	33.0833	0	0	0	0
10010888	20162667	33318955	43	1	1	12	3	38	4	38	94	88	128	28	4.05	131	21.8	67	2.6	25.7692	2.3	29.5	1.1	3.8	135	22	12.1	0	0	0	1	0	0	0	0	0	1	0	0	1	1	0	2	9.01922	17.75	0	0	0	0
10255684	20171184	39739597	81	0	1	15	1	35	1	31	33	72	74	7	3.79	352	9.8	19	4	4.75	1	22.8	1	3.2	138	18	11.3	0	0	1	0	0	0	0	0	0	0	1	0	0	0	0	7	1.02142	2.70833	0	0	0	0
16867320	20172362	34406857	80	1	3	15	0	31	1	25	28	114	60	22	4.49	141	5.1	20	3.8	5.26316	1.1	31.5	1.2	4.2	140	15	13.1	1	0	1	1	0	0	0	0	0	0	1	1	0	0	0	9	1.75877	2.875	0	0	0	0
11452808	20177445	39718861	66	1	3	15	0	27	3	26	18	92	79	15	4.85	242	11.1	11	4.3	2.55814	0.8	23.8	1	4.2	141	12	10.5	0	0	0	0	0	0	0	0	0	0	1	0	0	0	0	4	3.03005	3.83333	0	0	0	0
11670594	20179216	32770480	83	1	3	15	4	51	3	61	95	117	101	14	4.11	234	5	34	2.6	13.0769	2.2			6.1	136	18		0	0	1	1	0	0	0	0	0	1	0	0	1	0	0	6	1.41784	2.66667	0	1	1	1
14878781	20189947	35109829	61	1	3	15	8	48	2	36	63	97	94	24	3.51	123	7.9	40	3.1	12.9032	6.4	75.8	1.1	4	137	19	12.3	0	0	0	1	1	0	0	0	0	1	1	0	1	1	0	12	10.0335	10.7917	0	1	1	1
17135528	20198728	36462006	85	0	2	9	3	35	2	31	41	87	77	20	4.59	231	11.1	10	4	2.5	0.9	28.9	1.1	4.5	140	15	11.7	0	1	0	0	1	1	0	0	0	1	1	0	1	0	0	9	18.8072	28.5833	0	0	0	0
18195499	20201721	38143199	91	0	1	11	2	39	3	33	32	104	108	18	3.47	203	14.6	19	4.1	4.63415	1.2	26.8	1	4.9	144	16	11.2	0	0	0	0	0	1	0	0	0	0	1	1	1	0	0	10	1.05288	1.04167	0	1	1	1
11206254	20212006	30440008	65	1	1	15	0	31	2	29	70	86	68	22	4.73	305	5.6	40	3.5	11.4286	0.9	29.9	1.3	4.6	136	13	14.1	0	0	1	0	0	0	0	0	0	1	0	1	1	1	0	4	47.8131	50.0417	0	0	0	0
10613134	20213702	32426677	68	0	1	15	0	25	1	24	27	84	55	15	3.9	178	7.4	21	3.7	5.67568	1.1	19.7	1	4.4	146	14	10.6	0	0	1	0	0	0	0	0	0	0	0	0	0	0	0	6	2.45071	2.45833	0	0	0	0
17161603	20214503	34177924	79	0	1	15	2	27	2	30	45	82	89	19	3.87	207	7.4	9	3.1	2.90323	0.3			3.2	141	16		0	0	0	0	0	0	0	0	0	0	0	0	0	1	0	7	1.23595	27.5417	0	0	0	0
16103530	20224456	33901871	78	0	1	15	0	47	3	54	99	85	93	28	3.2	199	10.9	23	3.5	6.57143	0.8	21.4	1.3	5.1	128	12	13.7	0	0	0	0	0	1	0	0	0	1	1	1	1	1	1	10	8.70207	8.79167	1	1	1	1
10119017	20229125	31009936	86	1	3	14	3	84	4	51	114	97	90	35	4.99	134	16.8	33	2.4	13.75	2.2	35.8	1.4	5.7	139	18	14.8	0	1	0	1	1	0	0	1	0	1	1	0	1	1	0	12	8.88315	9.91667	0	1	1	1
16458055	20235078	38398634	28	1	3	15	0	37	3	37	67	96	81	15	4.81	312	14.1	37	3.4	10.8824	1.9	35.9	1.7	6.6	131	9	18.7	0	0	0	0	0	1	0	0	0	1	0	0	1	1	1	1	4.13465	14.625	0	0	0	0
13850641	20247653	35362593	76	0	1	15	4	54	3	42	71	95	67	12	3.59	95	22.4	67	2.7	24.8148	1.5	48.7	1.8	3.7	143	14	19.5	0	1	1	1	1	0	0	0	0	1	0	0	1	1	1	9	11.8196	11.7917	0	1	1	1
11128068	20262180	35284657	73	1	3	15	0	31	3	39	49	113	102	16	3.58	232	12.2	27	3.7	7.2973	0.9	21.4	1.2	3.9	141	14	13.1	0	0	0	0	0	1	0	0	0	1	0	1	1	1	0	8	7.16206	20.9583	0	0	0	0
15040875	20267618	31112549	91	1	1	14	0	49	4	38	65	73	83	13	3.66	132	14	49	3.1	15.8065	2.3	30.1	1.4	3.3	117	17	15.9	0	0	0	0	1	1	0	0	0	1	0	0	1	1	0	8	1.69224	4.95833	0	0	0	1
17587573	20290742	30259048	83	1	1	3	6	64	3	35	68	63	80	16	3.36	173	14.8	28	3.6	7.77778	1.3	29.2	1.5	4.8	142	13	16	0	0	0	0	0	1	0	0	0	1	1	1	1	1	0	8	12.3089	22	0	0	0	0
16954495	20292734	36354694	71	0	2	14	1	26	2	34	42	101	61	19	2.87	210	8	21	3.7	5.67568	0.9	30.1	1.2	4	144	14	13.3	1	0	0	1	1	1	0	1	0	1	0	0	1	1	0	8	10.8625	10.7083	1	1	1	1
15410789	20302907	30335433	65	1	3	11	2	33	3	32	56	84	108	23	4.26	342	22.4	16	3.3	4.84848	0.8	31.2	1.2	3.9	136	21	13.5	1	0	1	1	0	0	0	0	0	0	0	0	0	1	1	8	7.33081	12.1667	0	0	0	0
16944208	20305130	33460266	87	0	1	11	2	38	2	29	26	82	71	20	4.52	107	4.6	23	3.2	7.1875	0.9	32.1	2	5	136	14	22.3	0	0	1	0	0	1	0	0	0	0	0	0	0	1	0	7	1.80744	19.7083	0	0	0	0
19599126	20306825	32629396	91	0	3	15	3	48	2	32	79	82	72	18	3.09	146	5.7	61	3.9	15.641	3.1	30.6	1	4.5	141	21	10.5	0	0	0	1	1	0	0	0	0	0	0	0	1	1	0	9	1.43928	4.58333	0	1	1	1
14630951	20310937	38401690	32	0	1	11	2	28	1	21	35	80	70	16	4.2	491	6.6	12	2.9	4.13793	0.6	25.2	1.2	4	139	15	13.6	0	0	0	0	0	0	0	0	0	0	0	0	0	0	0	3	1.99788	4.83333	0	0	0	0
18346399	20311225	38395371	52	1	3	15	4	32	3	28	48	85	88	19	2.5	29	2.8	23	1.8	12.7778	0.4	26.4	1	3.8	139	10	10.8	0	0	0	0	0	0	0	0	0	0	0	0	0	1	0	5	3.1809	84	0	0	1	1
12700221	20314061	36178826	69	0	2	15	1	46	3	32	44	102	67	17	3.27	323	21.2	22	3.2	6.875	1.3	25.6	1.1	4.5	142	20	11.8	0	0	0	1	0	0	0	0	0	1	0	0	1	0	0	9	4.77134	8.45833	0	0	0	0
16384966	20320974	37599492	83	1	1	15	0	30	2	35	37	102	62	15	4.88	160	9.6	19	3.8	5	1	23.8	1.3	4.1	140	15	14.4	0	0	1	0	0	0	0	0	0	0	0	0	0	0	0	7	1.95853	12.8333	0	0	1	1
16383961	20330570	38652460	72	0	2	15	0	28	1	28	21	106	74	15	3.82	215	7.5	10	4.2	2.38095	0.9	29.1	1.1	3.6	147	13	11.4	0	0	1	0	0	1	0	0	0	0	0	0	0	0	0	7	2.0273	7.875	0	0	0	0
14587488	20338297	35682253	64	0	3	15	7	41	4	26	63	81	101	13	2.83	9	0.4	90	2.3	39.1304	0.9	39.3	1.2	4.2	143	11	13.4	0	0	0	1	1	0	1	0	0	0	0	0	1	1	1	10	3.76689	146.208	0	0	0	1
16473254	20338916	32019292	76	0	3	15	0	42	3	34	31	93	90	22	4.13	322	13.8	16	3.1	5.16129	0.9	28.2	1.2	3.7	141	19	13.6	1	0	1	0	0	1	0	0	0	1	1	1	1	1	0	8	13.4358	25.7917	0	0	0	0
12784731	20340766	38743008	77	0	2	15	4	46	3	48	66	118	86	20	3.09	198	12.2	32	2.9	11.0345	2.1	21.4	1.3	5.4	137	24	13.7	1	0	0	1	0	1	0	0	0	1	1	0	1	1	0	9	12.5901	31.75	0	0	0	1
14235312	20349273	30879168	62	0	3	15	0	21	3	48	42	95	72	14	3.11	208	13	12	3	4	0.6	26.8	1	3.3	134	15	11.1	0	1	1	0	0	0	0	0	0	1	1	0	1	1	0	9	10.2362	20.0417	0	0	0	0
17123098	20351877	30920937	69	0	1	15	3	26	4	29	63	88	75	20	4.68	283	16.1	25	3.7	6.75676	0.6	30.5	1.1	3.5	137	22	11.9	0	1	0	1	1	1	0	0	0	1	0	0	1	1	0	9	32.947	41.875	0	0	0	0
13599770	20354997	34049815	58	0	1	13	1	27	3	29	41	103	137	25	4.22	330	12.3	6	4.4	1.36364	0.5	26.7	1.1	2.9	139	17	11.8	0	0	1	1	0	0	0	0	0	0	0	0	0	0	0	6	1.88506	9.91667	0	0	0	0
13166676	20360150	33948512	91	0	1	15	0	37	2	39	42	82	68	18	3.57	121	5.6	20	3.2	6.25	0.8	31.8	1.2	3	140	11	13.7	0	0	1	0	0	0	0	0	0	1	1	0	1	0	0	6	1.30164	12.25	0	0	0	0
17739195	20364670	37381393	30	0	1	13	1	13	1	21	32	83	68	11	3.93	266	5.2	6	2.9	2.06897	0.6	25.9	1	3.6	140	12	10.5	0	1	0	0	0	0	0	0	0	0	0	0	0	0	0	3	1.15118	4.41667	0	0	0	0
15958024	20369773	39467073	65	1	1	15	8	55	3	42	102	78	68	22	3.31	462	16.5	26	2.5	10.4	1.2	36.6	1.1	4.5	134	17	13.3	0	0	1	1	1	0	1	1	0	1	0	0	1	1	1	9	6.08133	17.375	0	0	0	0
16783548	20373486	32767675	70	0	1	15	1	40	0	31	51	67	58	16	4.33	249	7.8	29	3.8	7.63158	1	29.5	1.1	3.7	141	12	11.9	1	0	1	1	0	1	0	0	0	0	0	0	0	0	0	8	1.08706	7.08333	0	0	0	0
15138171	20378850	39969135	65	0	3	10	2	35	1	31	62	114	70	16	4.45	339	10.2	13	3.8	3.42105	0.7	56.1	1.3	3.5	144	16	15	0	0	1	1	0	1	0	0	0	1	1	0	1	0	0	5	3.21453	13	0	0	0	0
17502587	20390901	32372077	91	1	3	15	0	29	2	25	39	105	92	16	3.91	116	9.4	23	3.5	6.57143	1.1	32	1.9	3.7	143	14	20.4	0	0	1	0	0	1	0	0	0	0	0	0	0	0	0	7	2.07919	9.125	0	1	1	1
14732212	20421142	39435270	72	0	3	12	3	35	1	24	53	68	65	27	4.09	186	6.6	20	4.2	4.7619	0.9	27.7	1	4.5	140	11	11	0	0	0	0	0	0	0	0	0	1	0	0	1	0	0	7	4.3591	4.375	0	0	0	0
15004061	20422799	39439761	59	1	1	15	1	48	3	41	73	64	69	13	3.76	196	19.1	20	2.5	8	0.9	28.4	1.4	4	140	9	15.8	0	0	1	0	0	0	0	0	0	1	1	0	1	1	0	4	8.58039	13.0417	1	1	1	1
18783252	20423793	39628958	65	0	1	15	4	46	4	33	63	97	69	14	3.16	194	12.3	13	3.2	4.0625	0.5	50.3	1.4	4.8	140	12	15.9	0	0	1	1	0	1	0	0	0	0	1	0	0	1	0	6	2.19182	35.9583	0	0	1	1
10848863	20427351	38976298	82	1	3	13	1	29	2	33	34	111	85	15	5.02	170	6.7	15	3.3	4.54545	1	85	1.4	3.6	138	12	15.2	0	0	0	1	0	1	0	0	0	1	1	0	1	1	0	12	27.0228	38.7083	0	0	0	0
10975341	20428175	36655351	52	0	1	14	1	15	2	22	19	94	71	17	4.43	215	10.8	16	3.8	4.21053	0.6	24.2	1	4.3	143	15	11	0	0	1	0	0	0	0	0	0	0	0	0	0	0	0	6	2.17369	3.04167	0	0	0	0
14378870	20438895	38215111	52	1	1	15	0	48	4	38	63	78	106	18	3.85	194	19.5	58	3	19.3333	2.3	27.9	1.6	6.2	141	13	17.6	0	0	1	1	0	1	0	0	0	1	1	0	1	1	0	6	7.01138	26.0417	0	0	0	0
13108082	20455061	30157564	71	1	1	15	0	38	4	45	61	71	89	15	4.61	200	15.5	15	3.6	4.16667	1.1	99.6	1.3	4	136	21	15.2	0	0	1	1	0	0	0	1	0	1	0	0	1	1	0	7	3.88267	4.54167	0	1	1	1
15649971	20461033	35289122	38	0	3	15	0	23	4	40	59	84	95	19	3.55	354	12.3	12	4.1	2.92683	0.6	23.2	1.1	3.8	138	15	13.1	0	0	0	1	0	0	0	0	0	1	0	0	1	1	0	4	10.7336	18.75	0	0	0	0
16097925	20461991	31638539	33	0	3	15	0	35	3	31	62	78	107	20	2.43	53	8.4	45	2.3	19.5652	4.3	33.7	1.5	2.7	138	24	15.9	0	0	1	0	0	0	0	0	0	1	0	0	1	1	1	7	8.62693	19.2083	0	1	1	1
12491157	20462268	39895868	57	1	1	15	0	25	4	43	51	109	93	22	5.26	178	17.6	20	3.5	5.71429	1.2	23.1	1	3.8	138	14	11.1	0	0	1	0	0	0	0	0	0	1	0	0	1	1	1	3	10.936	15.125	0	0	0	0
18902162	20466636	32612800	31	1	1	15	6	29	1	39	75	81	113	18	2	80	11.2	38	2.7	14.0741	2.3	54.5	2	4.5	145	11	21.9	0	1	0	0	0	0	0	0	0	1	0	0	1	1	0	2	7.12722	10.2917	0	0	0	0
11914866	20467123	32228027	67	1	3	12	6	43	2	32	59	94	88	16	3.17	218	6.2	53	4.3	12.3256	9.4	27.6	1.3	4.5	138	20	14.8	1	0	0	1	0	0	0	0	0	1	1	0	1	0	0	11	1.38715	8.125	0	0	0	0
19190026	20470600	30021727	42	1	1	15	2	22	4	28	36	74	113	17	4.47	139	9	9	3.7	2.43243	1	27	1.2	3.8	141	15	14.3	0	0	0	0	0	0	0	0	0	1	1	0	1	1	0	2	2.01367	7.29167	0	0	0	0
17386513	20473164	30873291	71	1	3	15	3	61	4	47	104	41	96	18	1.91	76	10.6	12	3.3	3.63636	0.7	32.9	2.2	3.6	138	10	24.1	0	0	0	0	1	1	0	0	0	1	1	0	1	0	0	7	5.0002	15.8333	0	0	0	0
19381790	20475054	38702837	38	0	3	11	2	18	3	31	45	145	85	23	4.16	446	12.4	5	4	1.25	0.4	27.2	1.1	3.8	136	9	11.9	0	0	1	1	0	0	0	0	0	1	0	0	1	0	0	4	6.77396	16.3333	0	0	0	0
17182666	20478245	33396345	48	0	1	15	0	30	3	39	21	75	88	22	4.56	138	14.2	8	3.1	2.58065	0.5	29.2	1.1	3.1	143	11	12.1	0	1	1	1	0	0	0	0	0	0	0	0	0	1	1	6	7.05344	12.6667	0	0	0	0
11604342	20481981	39058684	87	1	1	9	3	59	1	44	70	89	62	22	4.7	126	7.5	32	3.5	9.14286	1.4	41.8	4.3	5.1	133	12	47.5	0	0	0	0	1	1	0	0	0	1	0	0	1	0	0	11	1.85551	2	0	1	1	1
17468994	20488069	36885308	69	0	1	15	0	59	3	31	49	95	69	13	3.96	203	7.8	12	4	3	0.6	30	1.2	3.6	139	14	12.5	0	0	0	0	0	0	0	0	0	1	0	1	1	1	1	10	30.1303	56.75	0	0	0	0
18351670	20489482	39235969	48	1	1	14	1	22	2	30	47	90	108	28	4.19	44	7.3	18	2.5	7.2	0.8	28.9	1.3	3.5	134	11	14	0	0	1	0	0	0	0	0	0	1	0	0	1	1	1	5	6.82475	12.75	0	0	0	0
16069384	20490466	30569800	65	1	3	15	0	20	1	22	22	85	66	17	4.39	162	4.8	16	4.3	3.72093	1.2	31.4	1.1	3.8	141	13	12.3	0	0	1	0	0	0	0	0	0	0	1	1	0	0	0	6	3.98753	4.04167	0	0	0	0
14240039	20493150	34265087	43	1	1	13	2	37	2	21	25	96	80	26	3.6	127	5	20	3.7	5.40541	0.9	28.6	1.3	4.2	135	12	13.8	0	0	0	0	0	0	0	0	0	0	0	1	0	0	0	12	2.09813	29.1667	0	0	0	1
16206606	20495234	31722369	58	1	1	15	0	25	2	34	25	101	83	15	4.77	250	10.5	10	4	2.5	0.7	24.4	0.9	4.6	143	13	10	0	0	0	0	0	1	0	0	0	0	0	0	0	0	0	5	2.27866	5.16667	0	0	0	0
15507215	20502554	31433467	67	0	1	15	0	44	4	51	77	124	101	28	4.82	164	9.7	30	2.9	10.3448	1.5	26.1	1.2	3.4	135	14	12.6	0	0	1	0	0	0	0	0	0	1	1	0	1	1	0	5	26.7211	26.6667	0	0	1	1
11589090	20512615	38890592	83	0	3	3	4	88	3	60	126	58	125	17	3.09	120	14.4	43	1.9	22.6316	2.6	36.7	2.3	5	144	14	25.3	0	0	1	0	1	1	0	0	1	1	1	0	1	1	0	8	2.85224	2.25	1	1	1	1
14804683	20517531	37856502	57	1	1	15	0	17	0	25	38	113	67	15	4.45	196	7	24	4.4	5.45455	0.8	28.8	1	3.5	142	9	11	1	0	1	0	0	0	0	0	0	0	1	0	0	0	0	3	14.5617	18.5833	0	0	0	0
18820712	20518830	32396971	85	0	1	15	1	49	3	51	47	85	90	18	3.63	187	6.3	16	3.6	4.44444	0.8	35	2.8	4.5	135	15	31.3	0	0	1	0	0	1	0	0	0	0	1	1	0	0	0	8	1.75343	8.70833	0	0	1	1
15260609	20520832	38898529	68	1	1	15	0	29	1	27	27	105	62	10	4.31	135	8.6	12	3.2	3.75	0.9	28.7	1.2	3.8	137	7	12.8	0	0	1	1	0	0	0	0	0	0	1	0	0	1	0	9	15.5243	15.5	0	0	0	0
19955461	20521005	39075429	91	0	1	14	1	31	2	42	47	130	91	23	3.89	260	11.4	16	3.9	4.10256	0.5	27.2	1.1	3.8	139	13	11.5	0	0	1	0	0	0	0	0	0	0	1	1	0	0	0	8	3.09446	4.125	0	1	1	1
14161008	20525202	32258171	83	0	3	15	1	41	2	46	63	103	94	17	2.64	146	8.3	19	3.2	5.9375	0.8	26.4	1.2	3.6	139	14	12.5	1	0	1	0	0	1	1	0	0	0	1	0	0	1	0	8	4.24702	15.125	0	0	0	1
15294652	20530083	36236758	36	0	1	15	0	15	2	20	13	103	88	17	4.13	269	6.6	10	4.4	2.27273	0.9	51.3	1.1	3.5	139	18	11.9	0	0	1	0	0	0	0	0	0	1	0	0	1	0	0	4	5.8455	16.625	0	0	0	0
17984422	20534812	35724631	40	0	3	15	0	24	1	25	27	114	74	13	3.88	343	20.1	6	4.2	1.42857	0.5	29	1.1	3.9	140	12	12.2	0	0	1	0	0	0	0	0	0	0	1	0	0	1	0	4	6.9636	15.1667	0	0	0	0
12481253	20537846	39702238	84	0	1	12	3	33	3	32	51	77	111	19	4.28	277	6.5	20	4	5	1.3	24.7	1	3.3	138	16	12.3	0	0	1	0	1	1	0	0	0	0	0	0	0	0	0	9	4.1674	13.2083	0	0	0	0
12249666	20538179	39683282	33	1	3	15	0	18	3	33	48	111	92	16	4.8	210	14	10	3.8	2.63158	1	28.9	1.2	3.1	136	15	13.9	0	0	1	0	0	0	1	0	0	1	0	0	1	1	0	3	47.0501	50.9583	0	0	0	0
11810907	20549224	31019277	83	0	3	15	0	27	1	26	28	82	67	20	3.37	179	6.5	24	3.9	6.15385	1.2	26.7	1.1	4.4	145	15	12	0	0	1	0	0	0	0	0	0	0	0	0	0	0	0	7	1.63037	3.04167	0	0	0	0
18667813	20562217	31835094	91	0	1	14	0	38	2	32	36	86	75	11	3.27	200	13.4	25	3.3	7.57576	1.1	27.7	1.1	4.6	145	14	12.4	0	0	1	0	0	0	0	0	0	0	0	1	0	1	0	7	2.51729	11.625	0	0	0	0
18339706	20580996	39900360	49	0	3	14	1	23	0	21	27	81	47	19	3.51	228	4.8	15	3.3	4.54545	0.8	25.8	1	5.6	132	11	11.1	0	0	0	0	0	0	0	0	0	0	0	0	0	0	0	5	5.73479	13.875	0	0	0	0
14710659	20581055	30129824	62	1	3	14	1	25	2	25	39	76	82	13	4.55	282	8.6	16	3.5	4.57143	0.8	28.6	1	4.2	140	12	10.9	0	0	0	0	0	0	0	0	0	0	0	0	0	0	0	6	6.1659	7.20833	0	0	0	0
13480140	20587807	37656530	88	0	1	15	0	37	1	29	36	88	65	16	3.91	294	9.5	28	3.5	8	1.8	26.3	1.1	3.7	147	13	11.9	0	0	0	0	1	0	0	0	0	0	1	1	1	0	0	8	1.09247	4.04167	0	0	0	0
10497346	20587972	32194193	72	0	3	15	1	31	2	37	30	53	74	16	3.93	109	8.1	16	4	4	0.8	19.3	1	6	136	18	11.3	0	0	0	0	0	1	0	0	0	0	0	0	0	0	0	7	5.35125	5.29167	1	1	1	1
19930907	20588915	35964382	55	1	1	15	0	20	1	26	21	93	66	21	4.55	166	6	13	3.8	3.42105	0.8	42.7	1.1	3.8	140	15	12.5	0	0	0	0	0	0	0	0	0	0	0	0	0	0	1	6	1.85395	2.70833	0	0	0	0
12057859	20594201	33158875	46	0	2	15	0	22	3	39	94	107	103	19	3.77	201	13.2	9	3.5	2.57143	0.7	26.3	1.2	2.7	136	12	12.5	0	1	1	0	0	0	0	0	0	1	0	0	1	1	0	5	32.0719	32.0833	0	0	0	0
16814186	20599352	31925431	83	0	1	15	4	33	2	31	30	55	56	16	2.83	134	18.4	10	3	3.33333	0.7	28.3	1.4	4.2	136	12	14.9	0	0	1	0	0	1	0	0	0	1	1	0	1	0	0	5	1.18413	14.3333	0	0	0	0
17556354	20602611	39767412	62	1	1	12	0	27	2	23	31	116	68	20	4.77	236	13.5	15	4.3	3.48837	0.8	24.4	1.1	4.2	144	16	12.7	0	0	1	0	0	0	0	0	0	1	0	0	1	0	0	6	3.94258	7	0	0	0	0
19624162	20602792	34148070	32	1	2	15	4	19	2	33	42	77	76	13	2.29	144	15.3	11	3.1	3.54839	1.1	30.9	1.7	3.7	138	17	18.9	0	0	1	0	0	0	0	0	0	1	0	0	1	1	0	1	12.5536	21.7917	0	0	0	0
17529653	20607239	32125152	69	1	3	15	4	29	3	43	99	74	105	17	4.16	121	16.8	14	3.8	3.68421	0.6	40.9	2	4.1	137	10	20.7	0	0	1	1	1	1	1	0	0	1	1	0	1	1	0	8	14.3009	22.7083	0	0	0	0
15718729	20610817	35470021	91	0	1	13	1	40	2	36	42	108	88	15	4.73	210	11.1	22	2.9	7.58621	0.9	25	1.1	4.2	138	16	11.8	0	0	1	0	0	1	0	0	0	1	1	0	1	0	0	8	5.22347	6.125	0	1	1	1
12578056	20624964	34285360	64	1	3	15	5	43	2	34	66	103	62	24.5	2.62	173	12.9	98	1.9	51.5789	5.7	31.5	1.1	5.5	148	22	12.3	0	0	1	0	0	0	0	0	0	1	1	0	1	1	0	6	15.8537	16.3333	1	1	1	1
17437384	20628555	32759202	48	1	1	15	4	31	4	23	35	63	89	14	3.18	909	20.1	11	1.1	10	0.5	64	1.3	2.4	140	13	15.3	0	1	0	0	0	0	0	0	0	1	0	0	1	1	0	2	3.18275	10.1667	0	0	0	0
14742038	20634006	39490952	49	1	1	14	4	37	4	40	65	74	115	21	3.57	24	10.2	20	2.6	7.69231	0.9	25.3	1.1	3.2	138	9	11.9	0	0	0	0	0	0	0	0	0	1	0	0	1	1	1	3	7.05406	16.1667	0	0	0	0
18622276	20636275	38961482	49	1	3	15	0	30	3	35	49	106	57	18	4.14	215	10.4	7	3.1	2.25806	0.3	73.3	1.1	3.3	148	9	11.5	0	0	0	0	0	0	0	0	0	1	0	0	1	1	0	2	35.2533	41.2917	0	0	0	0
12563706	20648665	35099251	64	1	2	15	0	20	1	24	13	109	61	20	4.25	172	5	13	3.6	3.61111	1.2	29.7	1.2	4.3	140	12	13	1	0	1	0	0	0	0	0	0	0	0	1	0	0	0	6	2.45137	2.45833	0	0	0	0
15186511	20654690	33440010	66	0	3	11	3	35	1	30	45	93	76	17	3.79	202	8.3	34	4	8.5	1.4	36.2	4	4.6	137	12	43.1	0	0	1	1	0	1	0	0	0	1	0	0	1	0	0	8	6.26227	38.0833	0	0	0	0
15127408	20656787	34005267	53	0	1	15	0	25	2	33	32	103	65	16	3.32	334	16.7	14	2.8	5	0.9	26.3	1.4	3.9	137	10	15.5	0	0	1	0	0	0	0	0	0	1	1	1	1	1	0	4	5.02282	12.7917	0	0	0	0
10842611	20659391	31601641	77	1	3	15	0	37	0	41	43	133	78	12	4.11	174	7.9	18	3.4	5.29412	1	25.4	1.3	4.5	134	12	13.8	0	0	0	0	0	1	0	0	0	1	0	0	1	1	0	7	9.49621	9.33333	1	1	1	1
10151137	20668478	32329366	57	0	1	15	2	23	3	31	32	79	64	14	3.54	279	7.3	10	3.7	2.7027	0.9	22.1	1.2	3.9	141	14	14	0	0	1	0	0	0	0	0	0	1	0	0	1	1	1	4	8.22979	12.8333	0	0	0	0
16720198	20670361	33365856	55	0	1	15	0	26	2	31	29	123	89	20	4.2	224	4.2	11	3.8	2.89474	1	23.7	1.1	3.8	142	14	12.4	0	0	1	0	0	0	0	0	0	1	1	0	1	0	0	5	3.38556	4.79167	0	0	0	0
12773304	20671021	36189856	52	0	1	11	2	28	3	28	33	106	79	30	3.6	154	9.6	16	3.5	4.57143	0.8	27.7	1.2	4	140	18	12.5	0	0	1	1	0	0	0	0	0	1	1	0	1	0	1	7	1.75308	15.625	0	0	0	0
13714256	20672345	31662581	47	0	3	15	5	60	3	59	148	123	149	36	4.21	24	6.6	27	1.9	14.2105	1.5	35.1	1.9	2.8	138	16	20	0	0	0	0	0	1	0	0	0	1	0	0	1	1	1	4	25.9531	26.125	0	0	0	0
12551710	20673147	38209148	91	1	1	15	0	35	1	27	32	110	58	20	3.38	448	6.9	15	3.8	3.94737	0.9	30.9	1.5	4.7	137	9	15.8	0	0	0	0	0	1	0	0	0	0	0	0	0	0	0	5	1.70157	5.58333	0	0	0	0
12299777	20675872	30268253	55	1	1	11	0	57	3	38	58	97	127	26	4.68	271	12.5	23	3.5	6.57143	0.8	28.8	1.5	3.3	133	23	16	0	0	1	1	0	0	0	0	0	0	0	0	0	0	0	5	6.4977	11.5	0	1	1	1
11051918	20680385	37451122	76	0	1	13	0	33	4	29	47	81	91	21	3.15	353	11.6	7	2.7	2.59259	0.4	37.1	1.4	3.8	137	16	15.9	0	0	0	0	0	1	0	0	0	0	0	0	0	1	0	8	2.82565	19.5	0	0	0	0
17591424	20689249	34752852	84	0	1	11	2	31	2	38	23	71	82	20	4.21	191	10.7	19	3.6	5.27778	0.7	32.7	1.3	3.5	144	13	13.5	1	0	1	0	1	1	0	0	0	1	0	0	1	0	0	9	2.70287	9.83333	0	0	0	0
15345893	20692180	30774094	53	1	3	14	1	34	2	46	98	107	80	23	4.31	222	9.1	28	3.3	8.48485	1.5	34.5	1.2	3.4	137	16	13.3	0	0	0	1	1	1	0	0	0	1	1	0	1	1	0	12	59.8049	60.875	0	0	0	0
17926701	20696773	33816154	48	1	1	15	0	26	4	40	51	98	69	22	4.33	172	11.8	13	3.4	3.82353	1.1	30.1	1.4	4.2	143	13	15.5	0	1	0	0	0	0	0	0	0	1	0	0	1	1	0	2	15.0575	132	0	0	0	0
15654256	20697245	32391971	65	0	1	15	0	37	2	33	76	134	81	15	4.33	164	15	16	3.3	4.84848	0.9	33.6	1.1	4.8	135	13	11.5	0	0	1	0	0	0	0	0	0	1	1	0	1	0	0	8	9.77774	14.4583	0	0	0	0
11767271	20698528	36574730	35	1	1	15	0	13	2	20	29	93	76	17	5.15	218	8.4	21	4.6	4.56522	0.9	26.3	1.1	3.9	143	16	11.9	0	0	1	0	0	0	0	0	0	0	1	0	0	0	0	1	1.64832	1.66667	0	0	0	0
16132846	20701853	35579300	91	0	2	15	0	41	2	47	64	89	58	14	2.81	310	11.9	16	3.1	5.16129	0.9	24.3	1.2	2.9	130	13	13.5	0	0	1	0	0	1	0	0	0	1	1	0	1	1	0	8	24.9243	24.9167	0	0	1	1
19614886	20705068	39583790	45	0	2	15	0	19	3	37	67	86	93	19	4.08	324	21.9	9	2.1	4.28571	1	26.3	1.3	3.4	146	8	14	0	0	1	1	0	0	0	0	0	1	1	0	1	1	0	2	24.4062	26	1	1	1	1
13086263	20710102	34270359	68	1	3	15	1	52	4	45	85	97	81	20	3.79	270	25.9	14	2.7	5.18519	0.8	57.4	1.3	4.8	133	11	14.6	0	0	0	1	1	0	0	0	0	1	1	0	1	1	0	9	9.50404	8.91667	1	1	1	1
14206225	20714338	30627584	64	1	3	15	0	22	2	20	26	117	58	23	4.65	172	6.8	7	4.2	1.66667	1.1	39.5	1.1	3.6	144	16	12.3	0	0	1	1	0	0	0	0	0	0	1	0	0	0	0	5	2.829	3.625	0	0	0	0
12591989	20721494	35519236	69	0	2	14	4	27	2	23	31	92	61	13	3.97	251	12	26	2.9	8.96552	0.7	20.9	1.1	3.8	143	10	11.9	0	0	1	0	0	0	0	0	0	1	0	0	1	1	0	4	2.1683	8.5	0	0	0	0
16487303	20727024	33875677	67	0	3	8	0	44	4	45	96	80	120	34	4.06	118	3.8	26	2.7	9.62963	0.6	32.2	1.3	4	137	16	15	0	0	1	0	0	0	0	0	0	1	1	0	1	1	0	5	8.92528	13.8333	0	1	1	1
14764234	20728522	33885867	65	0	3	15	0	53	3	58	126	174	112	16	4.97	225	24.9	81	3.3	24.5455	4.8	39.6	1.2	3.5	139	21	13.6	0	0	1	1	1	1	0	0	0	1	0	0	1	1	0	9	44.0252	93	0	0	0	0
10865278	20736900	39875362	65	0	1	3	1	63	2	46	92	58	80	14	3.65	100	7.5	25	2.8	8.92857	0.9	32.9	1.3	5.2	140	11	13.6	0	1	1	1	0	0	0	1	0	1	0	1	1	1	0	6	4.33375	8.33333	0	0	0	0
13786660	20737947	39726996	79	1	3	12	2	42	1	32	44	101	75	25	4.21	147	9.6	17	3.4	5	0.8	30.2	1.2	3.8	142	10	12.8	0	0	1	0	0	0	0	0	0	0	0	0	0	1	0	8	3.73814	3.75	0	1	1	1
13489339	20739476	38986515	59	0	1	13	1	52	3	30	94	118	88	30	2.32	468	22	19	2	9.5	1	23	1.3	4.4	133	15	14.1	0	0	0	1	1	0	0	0	0	1	1	0	1	1	0	9	5.72561	13.4167	0	1	1	1
11039159	20741302	34076654	68	0	1	15	3	41	2	34	72	66	64	16	3.36	273	13	45	1.7	26.4706	3	32.5	1.5	4.3	130	12	16.4	0	0	1	1	1	0	0	0	0	1	1	0	1	1	1	14	4.83738	5.875	0	1	1	1
12386027	20751643	32538511	81	0	3	15	0	44	2	42	45	128	65	10	3.49	261	9.9	10	3.5	2.85714	0.8	27.6	1.1	4.6	139	16	12.4	0	0	1	1	0	0	0	0	0	0	1	0	0	0	0	7	2.17256	3.20833	0	1	1	1
15789649	20753332	34201299	80	0	3	15	0	50	4	53	77	81	124	30	5.08	124	14.8	59	3.2	18.4375	1.3	24.1	1.7	4.1	159	12	18.7	0	0	0	0	0	1	0	0	0	1	0	1	1	1	0	8	12.9044	15.75	0	0	0	0
10400376	20763166	35288656	78	1	1	15	3	42	3	42	31	73	80	8	2.9	162	14.3	12	3.5	3.42857	0.9	23.9	1.5	4.3	137	16	16.1	0	0	1	0	1	1	0	0	0	1	0	0	1	0	0	8	7.34237	17.2917	0	0	0	0
14169818	20764715	30594459	42	1	1	15	0	25	3	31	33	99	57	20	4.02	246	9.2	12	4.1	2.92683	0.9	26.9	1	4.3	135	15	11.2	0	0	0	0	0	0	0	0	0	1	1	0	1	0	0	2	8.86014	10.7917	0	0	0	0
16536690	20770305	33973246	51	1	2	15	1	19	1	30	36	113	78	30	4.82	239	7.6	17	3.9	4.35897	0.9	31.2	1.3	4.3	142	10	14.6	1	0	0	0	0	0	0	0	0	0	1	0	0	0	0	4	1.23233	1.33333	0	0	0	0
11862117	20771502	39652170	48	1	3	12	2	31	3	34	41	140	88	19	3.73	202	15.8	6	3.8	1.57895	0.7	44.7	1.1	4.1	138	16	12	0	0	1	0	0	0	0	0	0	0	0	0	0	0	0	4	3.15543	7.125	0	0	0	0
17489307	20773641	35541899	82	0	1	11	0	51	2	46	82	103	72	17	3.74	237	10.7	28	2.8	10	1.4	29.9	1	3.4	150	17	10.9	1	0	0	0	0	1	0	0	0	1	1	0	1	1	0	9	12.9407	15.625	0	0	0	0
19556660	20779983	37915788	82	0	3	15	0	24	3	27	30	82	87	18	5.53	381	15.9	13	4	3.25	0.9	30	1	3.8	135	18	10.7	0	0	1	0	0	0	0	0	0	0	1	0	0	0	0	5	1.06567	3.04167	0	0	0	0
17374907	20787911	30591063	82	0	3	8	5	77	4	56	70	106	91	15	4.11	391	22.6	20	2.9	6.89655	1.1	24.9	1.3	4	136	16	14.4	0	0	0	1	1	1	0	0	0	1	0	0	1	1	0	13	6.96954	10	0	0	1	1
16702712	20789903	31505527	85	0	2	8	0	48	1	32	68	77	58	25	4.14	213	5.8	18	3.4	5.29412	0.9	33.8	1.2	4.6	140	15	14.4	0	0	0	0	1	1	0	0	0	1	1	0	1	1	0	10	1.40971	8.29167	0	0	0	0
14003314	20796166	38573437	76	1	1	15	1	24	1	26	39	82	59	16	3.78	130	6.7	14	3.2	4.375	0.9	28.4	2.2	3.9	140	10	22.9	0	0	1	1	0	1	0	0	0	0	0	0	0	1	0	9	3.56726	23.9583	0	0	1	1
15657857	20798853	36823545	55	1	3	15	3	52	4	40	81	46	105	26	2.6	194	20	37	3.4	10.8824	2	150	1.5	4.5	134	15	16.9	0	0	0	1	0	1	0	0	0	1	1	0	1	1	0	8	4.256	46.9583	0	0	0	0
16108561	20799110	39906963	89	0	3	13	2	36	1	24	44	69	53	20	3.67	206	8.1	16	3.5	4.57143	0.9	26.4	1.3	4.2	140	10	13.8	0	0	0	0	0	1	0	0	0	0	1	0	0	0	0	7	1.81383	13.9167	0	0	0	0
19888947	20823384	34170638	87	1	1	15	0	59	2	41	43	90	93	20	3.83	280	7.5	19	3	6.33333	1.1	28.8	1.3	4.4	134	17	15.3	0	0	1	1	0	1	0	0	0	1	0	1	1	0	0	13	2.2174	4.95833	0	0	1	1
17347445	20831677	39099955	65	0	3	11	2	53	4	38	88	114	94	13	4.64	232	9.4	11	2.6	4.23077	0.8	24.5	1.1	4.2	137	12	12.3	0	0	1	1	0	1	0	0	0	1	1	0	1	1	1	7	13.1651	12.25	1	1	1	1
12004925	20834086	30131457	91	0	1	13	1	47	2	36	49	122	72	25	3.72	172	7.7	22	3.6	6.11111	1.1	30.6	1	4.3	141	13	11.2	0	0	0	0	1	1	0	0	0	0	1	1	1	1	0	14	9.60046	11.7083	0	1	1	1
13240991	20840119	33529327	62	0	1	14	1	20	2	22	21	83	66	20	3.68	171	7.2	10	4.4	2.27273	0.7	30.3	1	4.1	140	16	11	0	1	0	0	0	0	0	0	0	0	1	0	0	0	0	6	4.49061	9.66667	0	0	0	0
14855461	20842265	30148170	80	1	1	14	1	42	1	33	45	92	75	16	3.74	302	9.3	25	2.6	9.61538	0.6	26.1	1.3	4.5	136	11	13.7	0	0	0	1	1	1	0	0	0	1	0	1	1	0	1	11	3.39663	36.0417	0	0	0	0
18187656	20861050	38341937	91	1	3	14	2	59	3	35	86	80	103	21	2.11	93	9.2	65	1.6	40.625	0.9	40.6	3.5	3	106	9	37.6	0	0	0	0	1	1	0	0	0	0	1	0	0	0	0	8	1.66425	20	0	0	0	1
18136989	20861163	35521559	77	0	1	14	0	26	1	30	33	100	75	21	3.86	135	8.4	17	3.5	4.85714	0.6	28.1	1.1	4	138	16	11.8	1	0	1	0	0	0	0	0	0	0	0	0	0	0	0	8	7.76429	7.79167	0	0	0	0
12171157	20862342	33396802	62	1	2	15	0	33	3	35	50	120	105	21	4.67	367	5.5	10	3.7	2.7027	1.2	39	1.3	4.5	137	19	13.7	1	0	0	0	1	0	0	0	0	1	1	1	1	1	0	14	9.67087	13.7083	0	0	0	0
11573679	20863501	30525898	43	0	2	15	6	67	4	58	126	48	132	30	2.78	28	13	21	2.9	7.24138	1.5	55.9	3.1	5.8	142	35	34.8	0	1	1	0	0	0	0	0	0	1	0	0	1	1	1	2	9.42436	33.9167	0	0	0	0
16537903	20863515	32027656	76	0	3	15	0	61	3	47	74	79	72	18	3.28	139	11.3	123	2.8	43.9286	3.2	24.7	1.5	3.4	150	20	16.3	0	0	0	0	1	1	0	0	0	0	0	0	0	1	0	8	8.10683	71.6667	0	0	0	0
14374219	20868705	35984797	59	0	3	10	0	38	4	38	81	113	118	27	4.59	297	26.6	10	2.9	3.44828	0.5	34.5	1.1	3.9	142	14	11.4	0	0	1	0	0	0	0	0	0	0	1	0	0	1	0	6	3.38142	11.5417	0	0	0	0
14266723	20870838	36718078	49	1	1	15	4	25	4	29	46	83	125	26	4.83	122	19.4	8	2.5	3.2	0.4	31	1.8	3.6	131	13	19.6	0	0	1	1	1	1	0	0	0	1	1	0	1	1	0	4	11.6828	29.0417	0	0	0	0
12342976	20894865	32878666	50	1	1	15	0	15	3	24	25	105	102	27	4.18	356	13.9	10	3.2	3.125	0.9	29.4	1.1	3.8	142	15	12	0	0	1	1	0	0	0	0	0	0	1	0	0	0	0	6	5.98984	17.7083	0	1	1	1
14133706	20899362	37274708	89	0	1	10	2	39	2	30	53	107	90	23	4.78	164	11.3	22	4.3	5.11628	0.7	30	1.1	4.4	142	17	11.6	0	0	1	0	0	1	0	0	0	0	0	0	0	1	0	8	3.96073	15.8333	0	0	0	0
14086583	20899737	37658209	75	0	1	15	0	22	3	28	49	84	96	23	2.99	166	7.7	17	3	5.66667	0.9	70.8	1.6	4	138	14	17	0	0	0	1	1	1	0	0	0	1	1	0	1	0	0	8	4.17775	15.875	0	0	0	0
15112104	20903632	32213036	82	1	1	14	1	44	2	41	58	120	122	19	4.22	150	6.1	16	3.8	4.21053	1	27	1.2	3.4	138	12	13.6	0	0	1	0	0	1	0	0	0	1	1	0	1	0	0	8	1.54384	3.625	0	0	0	0
10186976	20911819	34905977	63	0	3	6	3	45	4	47	79	89	90	17	3.45	118	15.1	9	3.3	2.72727	0.6	29.8	1.4	3.6	143	12	15.3	0	0	0	0	0	1	0	0	0	1	0	0	1	1	0	7	24.784	185.25	0	0	0	1
19869118	20921241	36259456	72	1	1	15	3	50	4	47	68	66	88	31	4.12	443	17.6	70	3.2	21.875	2.9	27.6	1.4	6.2	130	24	15.5	0	0	1	0	1	1	0	0	0	1	1	0	1	1	1	8	9.8086	22.7083	0	1	1	1
18962132	20924452	37531642	91	0	3	15	0	48	2	46	73	102	59	25	4.38	294	11.6	33	2.7	12.2222	1	24	1.1	4.4	143	15	11.8	1	0	0	0	1	1	0	0	0	1	0	0	1	1	0	6	13.1438	24.3333	0	0	1	1
12652899	20926333	38295575	73	1	1	12	2	28	1	23	31	117	76	24	4.45	232	8.9	16	4	4	0.9	21.6	1.3	3.5	137	12	14.5	0	0	1	0	1	1	0	0	0	0	1	0	0	0	0	8	2.14229	6.875	0	0	0	0
13300148	20926953	39977970	91	1	3	9	0	33	2	36	68	84	72	18	2.76	150	11.4	26	3.5	7.42857	1.3	31.4	1.4	3.9	144	17	15.8	0	0	0	1	1	1	0	0	0	1	1	0	1	1	0	10	1.88661	6.16667	0	1	1	1
11548099	20929936	38652124	79	0	2	15	0	32	3	31	29	111	91	27	3.52	314	11.1	14	2.9	4.82759	0.9	57.9	1.4	9.3	139	12	15.4	0	0	0	0	1	1	0	0	0	1	1	0	1	0	0	9	6.71322	42.8333	0	0	0	1
11599754	20930025	32458408	51	1	3	15	1	17	3	26	86	73	73	15	4.02	153	8.3	9	2.9	3.10345	0.7	28.1	1	3.7	141	11	10.7	0	0	1	0	0	0	0	0	0	1	0	0	1	1	0	3	23.0987	49.2083	0	0	0	0
14040376	20930706	35752826	91	0	3	15	0	37	0	36	36	77	70	14	4.07	120	10.8	12	3.7	3.24324	0.9	27.7	1	3.9	136	16	10.9	0	0	1	0	0	1	0	0	0	0	0	0	0	0	0	7	6.69487	14.125	0	0	1	1
14230741	20947071	30355683	85	0	3	15	3	59	3	49	82	68	128	16	2.62	94	6.3	49	2.2	22.2727	3.1	34.9	1.1	3.8	133	17	11.8	0	0	1	1	0	1	0	0	1	1	1	1	1	1	0	8	6.01851	6	1	1	1	1
11568568	20948555	38371816	62	0	3	15	0	38	3	37	45	111	90	20	2.31	213	15.2	7	2.7	2.59259	0.5	24.4	1.2	3.7	140	13	13	0	0	0	0	0	1	0	0	0	1	1	0	1	1	0	7	14.9474	14.9167	0	0	0	0
15067471	20950422	31350191	65	1	1	15	0	18	2	23	29	100	92	20	4.51	123	8.1	12	3.1	3.87097	0.9	28.9	1.1	3.4	140	12	11.9	0	0	1	0	1	0	0	0	0	1	0	0	1	0	0	8	7.53888	15.5	0	0	0	0
12054326	20969189	35963755	91	0	1	10	3	43	3	31	51	69	90	19	4.12	259	15.7	15	3.4	4.41176	0.6	24	1	4	135	18	11	0	0	1	1	0	0	0	0	0	1	1	0	1	1	0	8	1.77493	5.95833	0	0	0	0
11323513	20971465	32969490	65	1	3	14	1	40	4	41	61	106	68	14	4.7	391	12.3	15	3.8	3.94737	0.7	32.3	1.2	3.9	134	16	12.9	0	0	1	0	0	0	0	0	0	1	0	0	1	1	0	4	13.7316	13.7083	1	1	1	1
19924524	20972456	31186653	78	0	1	14	1	22	2	32	23	113	108	26	4.14	180	5.6	13	3.6	3.61111	0.9	21.8	1	4.3	141	17	10.8	0	0	1	0	0	1	0	0	0	0	1	0	0	0	0	7	1.16059	8.20833	0	0	0	0
18951987	20973417	36735233	50	1	3	15	2	54	4	43	135	82	82	28	4.25	191	4.6	30	2.8	10.7143	2.3	76	2.5	5.2	140	22	26.7	0	0	1	1	0	0	1	0	0	1	0	0	1	1	0	9	4.87903	4.79167	1	1	1	1
13031876	20981083	35668605	54	1	1	13	1	55	3	45	83	95	121	14	2.6	211	19.6	11	2.5	4.4	0.7	37.8	2.4	3.3	137	13	24.6	0	0	0	0	0	0	0	0	0	1	1	0	1	1	1	8	10.9081	30.4583	0	0	1	1
12848856	20987466	32606321	70	1	3	15	4	41	2	21	60	81	78	22	2.62	731	12.8	84	3	28	1.3	28.8	2.2	3.7	153	13	23.4	0	0	1	1	1	1	0	0	0	0	0	0	0	1	0	7	3.14021	21.75	0	0	0	0
10110948	20994976	38710393	50	0	1	15	2	31	2	34	31	66	71	21	3.63	126	4.9	9	3.2	2.8125	0.6	29.8	1.1	4.1	139	11	13.2	0	1	1	1	0	0	0	0	0	1	0	1	1	0	1	11	19.5344	23.5	0	0	0	0
16609888	20997691	37195111	71	1	1	15	0	44	3	36	48	102	112	37	2.96	182	12.6	16	2.1	7.61905	0.8	37.2	1.7	4.7	134	13	18.8	0	0	0	1	1	0	0	0	1	0	1	1	0	0	1	16	1.99683	4.70833	0	1	1	1
17697224	21000183	38619451	68	1	3	15	0	27	2	35	61	94	68	8	5.68	231	7.3	7	4.1	1.70732	0.7	32.3	1.1	3.6	144	17	12.1	0	0	1	0	0	0	0	0	0	1	0	0	1	0	0	6	9.97721	27.1667	0	0	0	0
18204748	21009763	34880516	63	0	1	15	0	28	4	26	36	64	84	30	3.7	301	15.1	16	2.8	5.71429	1	26	1.3	3.2	135	15	14.6	0	0	0	0	1	0	0	0	0	0	1	0	0	1	0	7	4.07181	9.79167	0	0	0	0
15412344	21012382	38423407	47	1	3	15	0	40	2	33	49	83	98	16	2.99	243	10.7	24	3.3	7.27273	1	28.9	1.1	4.7	135	11	11.6	0	0	1	1	0	1	0	0	0	1	1	0	1	0	0	3	6.37047	18.9583	0	0	0	0
12840146	21034212	33450222	73	0	1	15	0	41	4	35	25	68	118	18	5.12	323	16.2	21	3.5	6	1.3	26.6	1.1	5	145	13	12.2	0	0	0	1	1	0	0	0	0	0	1	0	0	1	0	9	3.68008	6.58333	0	1	1	1
16466390	21035609	31593300	71	1	3	15	4	34	3	49	66	81	72	20	2.53	251	7.5	20	4	5	1.3	34.5	1.2	4.2	140	13	13.3	0	0	0	1	0	1	0	1	1	1	0	0	1	1	1	10	9.93306	13.875	0	0	0	0
10421083	21038566	37967705	46	0	2	15	0	20	1	26	22	116	59	16	4.08	209	6.6	8	3.9	2.05128	0.9	29.4		4	138	14		0	0	1	0	0	0	0	0	0	1	0	0	1	0	1	4	1.84102	2.66667	0	0	0	0
15569489	21040595	39501232	87	0	1	15	0	29	2	34	32	88	86	21	3.66	193	7.5	27	3.4	7.94118	1.3	24.2	1	4.3	141	16	12.3	1	0	1	1	0	0	0	0	0	0	0	0	0	0	0	6	1.26949	7.20833	0	0	0	0
11160109	21046781	37950417	79	1	1	15	0	22	3	26	27	113	98	22	5.24	241	13.1	21	4.3	4.88372	1	28	1	4.1	140	18	10.9	0	0	1	0	0	0	0	0	0	0	0	0	0	0	0	7	1.06983	6.91667	0	0	0	0
16707550	21049759	39684667	91	1	1	14	1	42	4	46	39	129	111	22	5.56	342	21.6	18	3.2	5.625	1.4	29.6	1.1	4.2	135	15	12	0	0	1	1	0	0	0	0	0	1	0	1	1	1	0	9	10.1807	15.1667	0	0	0	1
11639130	21052458	34077183	35	0	2	15	0	27	2	40	40	98	105	23	4.4	219	6.1	16	3	5.33333	1.7	29.5	1.3	4.6	143	18	14.1	0	0	1	0	0	0	0	0	0	1	0	0	1	1	0	3	8.82874	51.5	0	0	0	0
10240704	21060293	31348460	78	0	1	15	0	80	3	48	85	81	87	14	2.67	160	10.7	20	3	6.66667	0.8	36.4	1.6	5.1	145	11	18	0	0	1	1	0	0	0	0	0	1	1	1	1	1	0	7	11.7182	11.75	1	1	1	1
16720509	21061838	30312102	51	0	1	14	1	19	2	23	41	101	95	14	5.12	296	12	28	4.2	6.66667	0.7	30.2	1.2	4	144	21	12.5	0	0	1	1	0	0	0	0	0	1	1	0	1	1	0	8	9.7866	9.75	1	1	1	1
11267564	21062142	34685399	43	1	3	15	1	28	4	38	40	70	80	15	4.11	200	18.3	12	3	4	0.9	29.9	0.9	4.3	141	18	10.2	0	0	0	0	0	0	0	0	0	0	0	0	0	1	0	2	22.0502	72.625	0	0	0	0
19604549	21063201	35400769	77	0	1	14	2	40	3	37	69	110	116	33	4.03	354	23.5	38	2.3	16.5217	1.3	24.7	1.4	3.6	141	14	14.7	0	0	1	1	1	1	0	0	0	1	0	0	1	1	0	7	3.33809	16.4583	0	0	0	1
15857793	21064907	39201790	61	0	3	15	0	67	3	56	136	71	141	23	2.92	31	0.8	47	2	23.5	3.3	29.4	1.4	3.9	135	19	15.1	0	1	0	1	0	1	0	0	0	1	0	1	1	1	0	9	12.8789	29.7917	0	0	0	0
12393609	21071536	37742636	44	1	1	11	0	24	4	34	67	142	123	35	5.34	281	12.3	14	2.9	4.82759	0.9	42.3	1	3.7	140	15	10.5	0	0	1	1	0	0	0	0	0	1	1	0	1	1	0	5	28.7032	35.625	0	0	0	0
19560133	21073624	34085524	82	1	3	15	0	69	3	54	103	78	52	8	3.7	210	19.9	21	3.1	6.77419	1.2	47.3	1.5	3.7	140	15	16	0	0	1	1	0	1	0	0	0	1	0	0	1	1	0	7	8.37483	8.25	1	1	1	1
18702320	21074161	34027284	75	0	2	3	0	72	4	50	116	94	115	28	4.46	280	11.1	25	3.7	6.75676	1.1	28.5	1.5	4.5	149	16	16.5	0	0	1	0	0	1	0	0	0	1	0	1	1	1	0	5	17.5563	21.5417	0	1	1	1
19844671	21077042	39223930	66	1	2	15	0	48	3	52	106	108	110	18	2.94	342	21.2	45	2.5	18	6.1	39.1	3	6.4	154	16	32.6	0	0	0	1	1	0	0	0	0	1	0	0	1	1	0	9	10.3491	10.1667	1	1	1	1
19914028	21080533	30521860	71	1	1	3	6	76	3	42	81	68	71	14	3.65	115	16.1	20	3.3	6.06061	0.9	36.4	1.4	4.1	144	10	15.8	0	0	1	1	0	0	0	0	0	1	1	0	1	1	0	7	6.16585	8.25	0	0	0	0
17727745	21086657	31317211	77	0	1	15	1	70	2	47	81	121	64	21	3.48	121	10.3	46	2.6	17.6923	0.9	29.2	1	4	140	10	11.3	0	0	1	0	0	0	0	0	0	0	1	0	0	1	1	5	14.6954	16.75	0	1	1	1
18924775	21097592	33527643	69	1	3	7	0	37	3	27	50	123	66	14	4.45	192	12.4	13	3.9	3.33333	0.8	36.1	1.1	3.6	137	11	11.4	0	0	1	0	0	0	0	0	0	1	1	1	1	1	0	4	7.91874	24.625	0	0	0	0
18324230	21107252	31461872	71	1	3	15	0	30	2	36	54	104	56	23	4.57	198	13.8	16	3	5.33333	0.8	31.4	1.2	3.3	140	11	12.7	0	0	1	0	0	1	0	0	0	1	1	0	1	1	1	5	28.1552	55.0417	0	0	0	0
10475473	21126571	39370230	51	0	1	15	0	15	1	23	34	83	66	9	4.24	207	8.3	20	4.3	4.65116	0.8	27.6	1.1	3.9	139	14	12.2	0	0	0	0	0	0	0	0	0	1	1	0	1	0	0	5	13.8272	13.875	0	0	0	0
15568298	21131282	32266930	67	0	1	15	0	34	3	41	40	103	83	18	4.02	367	14.2	11	4	2.75	0.6	21.2	1.5	3.5	143	15	16.8	1	0	1	0	0	1	0	0	0	1	1	0	1	1	0	6	25.136	49.8333	0	0	0	0
19753816	21137917	39410553	61	0	2	7	3	45	3	35	52	79	96	31	4.08	292	20.3	25	3.6	6.94444	1.1	21.7	1	4.3	142	17	11.1	0	0	1	1	0	0	0	0	0	1	1	0	1	1	0	4	2.23197	17.5	0	0	0	1
16994870	21138151	34480373	75	1	1	15	4	32	2	39	76	69	50	12.5	2.5	149	12.5	18	2.8	6.42857	1.1	36.1	1.7	4.5	138	13	17.9	0	0	1	1	0	1	0	0	0	1	0	0	1	1	0	9	26.0212	26.0833	0	0	0	1
11151273	21165730	35854480	64	1	3	15	0	48	2	44	77	180	103	37	4.73	142	5.4	13	3.4	3.82353	0.9	26.9	1.1	3.9	139	13	11.9	0	0	1	1	0	0	0	0	0	1	0	0	1	1	0	4	10.1565	29.2917	0	0	0	0
18686472	21166098	39289513	77	1	3	15	1	34	3	51	87	71	103	18	2.75	116	9.5	18	3.1	5.80645	0.9	33.5	1.3	4.1	139	15	14.4	0	0	0	0	1	0	0	0	1	1	0	0	1	1	0	8	10.6423	15.8333	0	1	1	1
14785160	21167841	32038864	67	1	1	15	6	66	2	51	100	80	70	18	3.84	217	5.2	87	2.8	31.0714	10.1	22.6	1.2	5.3	137	21	13.2	0	0	0	1	0	1	0	0	1	1	1	0	1	1	0	12	31.2788	81.9167	0	0	1	1
18756147	21170807	34900611	41	1	3	15	1	45	4	46	85	60	104	23.5	3.36	113	15.5	89	2	44.5	2.8	48.7	1.3	4.5	152	17	13.9	0	0	0	0	1	0	0	0	0	1	0	0	1	1	1	3	15.1135	35.7917	0	0	0	0
15289024	21183549	36342145	30	1	3	15	1	27	4	39	57	89	91	14	4.19	146	20	23	2.3	10	1.1	29.9	1.2	3.2	135	13	13.1	0	0	0	0	0	0	0	0	0	0	0	0	0	1	1	1	2.28008	10.4167	0	0	0	1
19669259	21196962	38927667	32	1	1	15	1	17	4	29	38	78	109	20	3.47	646	14.6	13	3.5	3.71429	0.8	27.6	1.2	4.5	138	17	14.1	0	0	0	0	0	0	0	0	0	0	0	0	0	0	0	1	2.38134	12.1667	0	0	0	0
12411018	21206281	30967163	48	0	1	15	1	27	3	45	72	73	104	12	4.1	207	9.2	17	2.6	6.53846	0.5	48.5	1.2	3.4	140	13	14.3	0	0	1	1	0	0	0	0	0	1	0	0	1	1	0	5	8.94997	9.04167	0	1	1	1
15664318	21206710	32147981	44	0	3	15	1	45	4	55	107	86	100	30	3.22	374	16.2	26	2.7	9.62963	4.5	23.7	1	5.4	147	16	12.2	0	0	0	1	0	0	0	0	0	1	0	0	1	1	0	5	29.8496	29.9167	0	0	0	0
18134115	21206803	35573814	67	1	1	15	0	18	2	27	17	104	102	19	4.52	191	6.5	15	3.8	3.94737	0.9	26.3	1.1	4.4	141	11	12.2	0	1	0	0	1	1	0	0	0	1	1	0	1	0	0	5	1.10175	3.29167	0	0	0	0
15974615	21212325	35996163	86	0	1	15	0	58	2	45	72	127	86	18	3.22	190	19	53	2.9	18.2759	3.1	24.1	1.2	6.2	146	13	13.5	0	0	0	1	0	0	0	0	1	1	0	0	1	1	0	11	3.83591	12.8333	0	0	0	0
11387260	21213731	35840639	69	0	1	15	3	41	3	40	44	93	90	18	3.89	285	14.1	26	3.5	7.42857	1	56.4	1.2	4.4	143	11	13.1	0	0	1	1	0	0	1	0	0	1	1	0	1	1	0	6	9.89882	13.7083	0	0	0	1
10522893	21231285	30826073	80	0	1	15	1	37	3	42	111	67	87	20	3.26	118	23.9	29	2.3	12.6087	1.6	40.3	1.9	4.1	140	12	20.6	0	0	0	0	1	1	0	0	0	1	1	0	1	1	0	11	5.14951	5.08333	1	1	1	1
15726786	21231953	38682699	69	0	3	13	4	67	4	39	97	124	91	26	5.7	193	20.1	109	2.7	40.3704	2.7	28.6	1.3	2.9	162	17	14.4	0	0	1	1	0	0	0	0	0	1	0	1	1	1	1	5	1.89525	27.7083	0	0	0	0
11984981	21232275	34693433	73	1	1	15	0	39	2	35	51	83	73	15	3.59	279	15.3	12	2.2	5.45455	0.9	40.3	1.6	4.6	143	12	17.8	0	0	0	1	1	0	0	0	0	1	0	1	1	1	0	10	27.9237	46.9167	0	0	0	0
19696359	21237722	36712046	42	0	1	8	0	54	3	31	80	75	113	28	4.26	42	32.7	31	2.4	12.9167	0.9	26.5	2	9.3	132	12	21.3	0	1	0	1	1	0	0	0	0	1	0	0	1	1	1	6	6.91528	43.875	0	0	0	0
16006840	21238756	32959919	55	0	1	14	0	27	3	35	54	104	95	24	3.84	205	19.6	27	4	6.75	0.8	24.9	1.1	3.3	149	12	11.7	0	0	1	1	0	0	0	0	0	1	0	0	1	1	1	6	5.92839	25.8333	0	0	0	0
18084308	21241950	35533764	91	0	1	15	1	40	4	42	76	114	79	20	3.81	224	8.6	23	3.8	6.05263	1.1	31.2	1.6	5.3	133	15	17.7	0	0	1	0	0	1	0	0	0	1	0	0	1	0	0	5	4.1133	4	0	1	1	1
19665617	21243835	38835621	87	0	2	14	0	29	3	22	19	103	79	22	5.18	202	12.6	11	4.1	2.68293	0.6	29.4	1.1	3.3	139	18	11.7	1	0	1	0	0	0	0	0	0	0	0	0	0	0	0	8	1.98172	6.70833	0	0	0	0
14432496	21249013	33066353	70	0	1	15	1	35	4	36	29	68	53	20	3.94	215	12	17	2.5	6.8	0.6	29.3	1.1	4.1	140	15	12.1	0	0	1	0	0	0	0	0	0	1	0	0	1	1	0	5	16.8038	17.4167	0	1	1	1
19357840	21253784	35391212	56	0	1	15	1	37	2	22	55	92	87	15	3.31	421	13.8	51	2.3	22.1739	2.1	27.6	0.9	5.6	135	13	9.9	0	0	0	1	1	0	0	0	0	1	0	0	1	0	0	9	3.17042	14.4167	0	0	0	0
10569728	21264026	33824523	52	0	1	14	2	18	2	21	37	102	74	20	3.84	296	9.1	8	4	2	0.8	25.5	1	3.7	133	15	11.2	0	0	1	0	0	0	0	0	0	0	0	0	0	0	0	6	5.12111	5.16667	0	0	0	0
11116316	21266774	30207861	74	0	1	15	6	65	4	61	145	90	87	14	3.1	26	4.9	34	2.1	16.1905	1.8	21.1	3.6	5.5	149	27	35.5	0	0	0	0	0	0	0	0	0	1	0	0	1	1	1	11	12.5123	12.5	1	1	1	1
16543653	21280154	30076465	51	1	3	15	3	34	3	25	59	54	61	15	2.35	98	20.8	14	2.7	5.18519	1.5	45.3	2	4.3	142	15	21.9	0	0	0	0	0	1	0	0	0	1	1	0	1	0	0	4	7.76675	7.75	1	1	1	1
19245758	21280871	33650984	79	1	1	15	0	30	2	25	32	94	82	16	3.34	184	7.6	28	4	7	1.6	28	1.1	4.3	143	16	12.1	0	0	0	0	0	0	0	1	0	0	1	0	1	0	0	8	1.85119	1.83333	0	0	0	0
10371699	21282526	36173382	67	1	2	15	1	63	3	41	73	84	95	15	2.65	157	18.5	20	2.8	7.14286	1.9	24.6	1.2	4.9	141	12	13.5	1	0	1	1	0	0	0	0	0	1	1	0	1	1	0	5	13.2793	44.7917	0	0	0	1
16683417	21283179	33244942	85	0	1	15	0	29	1	39	34	98	68	16	5.19	150	8	11	3.9	2.82051	0.3	27.7	1.1	4.9	134	12	11.5	0	0	1	0	0	0	0	0	0	1	1	0	1	0	0	7	2.9688	4.08333	0	1	1	1
16198101	21285376	36446226	83	0	3	15	0	26	2	31	24	120	68	15	4.6	190	5.4	17	4.1	4.14634	1.1	25.8	1.3	3.3	140	16	14	0	0	1	1	0	0	0	0	0	1	1	0	1	0	0	9	4.17547	4.29167	1	1	1	1
10203995	21294802	33485454	61	0	2	14	2	34	1	27	41	76	87	18	4.14	233	8.3	39	3.2	12.1875	6	38.8	1.5	4.1	136	16	16.7	0	0	0	1	0	0	0	0	0	1	0	0	1	1	0	7	1.77238	20.7917	0	0	0	1
13815060	21306695	32356165	68	1	1	15	4	52	3	50	96	60	78	12	3.02	169	16.4	25	3	8.33333	3.1	31.7	1.3	5.5	138	12	14.8	0	0	0	0	1	0	0	0	0	1	0	0	1	1	0	13	15.9805	20.9167	0	0	0	1
12638255	21309826	31994549	53	1	1	13	1	20	0	23	39	112	72	17	4.06	396	6.7	17	2.1	8.09524	1.1	29.5	1.2	3.8	132	16	13.7	0	0	1	0	0	0	0	0	0	0	0	0	0	0	0	3	2.13978	4.875	0	0	0	0
14971437	21313028	38741780	39	0	3	15	0	16	1	25	29	79	81	19	3.69	321	6.5	7	2.9	2.41379	0.3	29.5	1.1	4	139	12	11.8	0	0	0	1	0	0	0	0	0	1	1	0	1	0	0	6	1.11266	2.95833	0	0	0	0
15779915	21313106	33348809	79	0	1	14	1	40	1	39	40	85	72	23	4.2	184	11.7	25	3.5	7.14286	1	25.8	1	4.7	143	11	10.9	0	1	0	1	0	0	0	0	0	0	1	0	1	0	0	13	2.00507	57.75	0	0	0	1
16639634	21321084	38777702	83	1	1	13	4	47	2	26	36	58	74	20	3.39	140	6.3	39	3.1	12.5806	1.6	37.6	1.3	5.2	132	19	14.3	1	0	0	0	1	0	0	0	1	1	0	0	1	0	0	13	4.06942	20.5	0	1	1	1
10552083	21323387	35295091	68	1	3	15	3	37	2	33	62	83	62	21	4.97	154	19.9	19	3.6	5.27778	1.4	27.3	1.1	6.3	132	10	12	0	0	0	0	0	1	0	1	1	1	0	0	1	1	0	9	3.09398	3.125	1	1	1	1
13159542	21325573	30228689	79	0	1	15	0	42	4	53	102	70	107	22	3.56	74	1.5	43	3	14.3333	2.7	36.5	1.8	4	138	22	19.5	0	0	0	0	0	1	0	0	0	1	0	1	1	1	0	7	6.13271	6.16667	1	1	1	1
15980771	21339248	30629685	65	1	1	15	0	20	1	19	21	123	57	16	5.42	198	8.5	21	4.4	4.77273	0.7	28.2	1	3.9	141	15	11.3	0	0	1	0	0	0	0	0	0	0	0	0	0	0	0	4	4.27566	4.91667	0	0	0	0
19375517	21343245	30681671	73	1	1	15	0	34	3	36	40	95	100	25	3.54	191	15.2	23	3.2	7.1875	0.7	23.6	1.2	4.6	140	17	12.5	0	0	1	0	0	0	0	0	1	0	1	1	0	0	1	12	3.13159	3.125	0	1	1	1
18613896	21344492	34062647	76	1	3	9	3	34	2	36	45	114	109	19	5.17	204	8.4	18	3.7	4.86486	1.2	36.2	2.1	3	145	13	23.2	0	0	1	1	0	1	0	0	0	1	1	0	1	1	0	8	5.52057	15.1667	0	1	1	1
18386890	21349550	37819041	22	0	2	15	0	29	3	28	54	80	116	21	3.4	50	3.2	43	2.3	18.6957	2	33.9	1.3	3.2	145	11	14.8	0	0	0	0	1	0	0	0	0	1	0	0	1	1	0	5	8.09475	14.4583	0	0	0	0
19064934	21351364	34090928	74	0	3	10	3	39	3	30	64	38	66	12	3.01	243	12.9	27	3.5	7.71429	1.5	34.9	1.1	4.8	141	17	11.7	0	0	1	1	0	0	0	0	0	1	1	0	1	0	0	8	8.10617	8.75	0	0	0	1
15455733	21359984	36225802	85	0	3	15	2	28	2	44	59	64	80	19	3.28	194	12	10	3.6	2.77778	0.6	46.2	1.1	3	140	14	13	1	0	1	0	0	0	0	0	0	0	0	1	0	1	0	7	6.2673	6.16667	1	1	1	1
16771910	21362862	35209392	74	0	3	15	1	37	3	45	59	81	112	31	2.93	134	14.9	36	3	12	1.6	32.3	1.1	3.9	137	7	11.7	0	0	0	1	0	1	0	0	0	0	0	1	1	1	0	11	3.00608	27.5833	0	0	0	0
17917136	21367178	36518042	59	1	3	10	2	26	1	34	42	99	57	18	4.81	193	8.4	16	3.9	4.10256	1.1	29.5	1.2	3.9	140	13	13.3	0	0	1	0	0	0	0	0	0	0	1	0	0	0	0	6	1.58339	8.875	0	0	0	0
15737478	21371132	39123746	89	0	2	14	1	33	3	24	42	87	93	19	4.54	294	11	14	3.9	3.58974	1.1	29.8	1.7	3.7	136	15	18.6	1	0	1	0	0	1	0	0	0	1	0	0	1	0	0	6	1.79855	7.79167	0	0	0	0
14000990	21382850	32747259	26	1	3	15	0	15	3	28	13	93	64	15	4.79	170	8	10	3.6	2.77778	0.9	27.6	1.1	4	140	12	12.2	0	1	0	0	0	0	0	0	0	0	0	0	0	0	0	4	2.73171	10.5417	0	0	0	0
19314496	21385488	34804949	84	0	1	14	1	42	2	32	59	80	67	16	3.66	239	13	17	3.3	5.15152	0.6	29.8	1.2	3.8	140	17	12.5	0	0	1	1	0	0	0	0	0	0	1	0	0	1	0	8	4.78179	8.45833	0	0	0	1
16436232	21397551	37843612	73	0	1	15	0	29	1	33	42	114	63	16	3.23	172	6.5	18	3.7	4.86486	0.8	39.2	2.2	3.8	142	10	23.2	1	0	1	0	1	1	0	0	0	1	0	0	1	1	0	8	3.58882	6.375	0	1	1	1
11366676	21397687	38489518	76	0	1	15	0	51	1	28	52	86	56	26	3.83	357	7.3	43	3.4	12.6471	2.7	28.2	1.1	5	135	14	12.3	0	0	0	0	0	0	0	0	0	1	0	0	1	0	0	10	1.70701	12.9583	0	0	1	1
17633419	21414587	36517038	69	1	1	15	1	25	2	30	32	89	103	14	4.07	155	11.1	10	3.5	2.85714	0.6	29.1	1.1	4	136	11	11.5	0	0	1	0	0	0	0	0	0	0	0	0	0	0	0	7	2.78657	12.2083	0	0	0	0
16828827	21422454	36225987	68	1	1	14	5	60	3	44	77	65	99	32	2.55	160	2.7	77	3.7	20.8108	2.2	34	2	6.3	136	16	21.4	0	0	1	0	1	1	0	0	0	1	0	1	1	1	1	13	13.6175	25	1	1	1	1
18715741	21424558	37521417	72	0	1	15	4	67	3	49	91	87	64	16	3.29	90	3.5	12	3.4	3.52941	0.7	25.1	1.1	4	141	12	11.9	0	0	1	0	0	1	0	0	0	1	0	1	1	1	1	8	7.03424	11.625	0	0	0	0
13100208	21430309	35238138	48	0	1	11	2	20	2	24	38	108	79	10	3.67	186	10.4	14	4.2	3.33333	0.5	34.9	1.1	3.5	143	17	12.3	0	0	0	0	0	0	0	0	0	0	0	0	0	1	1	5	1.49869	7.16667	0	0	0	0
11934244	21430317	32775687	48	1	1	15	0	36	2	35	51	102	72	18	4.03	115	9.1	7	3.8	1.84211	1.2	24.5	1.1	2.7	133	13	11.8	0	0	0	0	0	0	0	0	0	1	0	0	1	1	0	2	4.93547	8.04167	0	0	0	0
12550948	21433981	34596698	88	0	3	11	0	52	2	46	55	113	81	14	4	176	9.5	23	3.9	5.89744	1	26.3	1	4.7	138	17	11	0	0	0	1	1	1	0	0	0	1	1	0	1	1	0	9	15.5593	21.5	0	0	1	1
14578883	21434659	38032374	68	0	1	15	1	56	3	43	115	89	109	23	2.38	289	16.5	56	3	18.6667	1.5	59.8	1.1	3.9	144	14	11.5	0	0	0	0	1	1	0	0	0	1	1	1	1	1	0	12	7.89415	16.6667	1	1	1	1
14651521	21467534	37489172	59	0	1	15	0	15	3	32	37	120	86	16	5.41	295	13	18	3.8	4.73684	0.9	32.6	1.1	4.2	141	14	11.7	0	0	1	1	1	0	0	0	1	1	0	0	1	0	0	8	3.49799	8.375	0	0	0	0
17737924	21472477	37810720	66	0	3	15	4	71	4	43	123	82	105	19	2.66	34	0.3	66	2.7	24.4444	2.4	23	1.4	2.6	148	19	15.4	0	0	1	1	0	0	0	0	0	1	1	1	1	1	1	13	5.81308	6.125	1	1	1	1
15506972	21476327	39443591	52	0	2	15	0	36	1	34	48	119	63	16	3.84	226	7	9	3.4	2.64706	0.4	28.7	1.2	3.7	140	10	13.5	1	0	1	0	0	0	0	0	0	1	0	0	1	0	0	4	2.60746	10.75	0	0	0	0
19549869	21483599	34562988	72	0	2	15	2	36	2	26	53	110	77	17	3.8	164	14.7	53	3.1	17.0968	3.1	28.3	1	3.9	146	14	12.4	0	0	0	1	0	0	0	0	0	1	1	0	1	0	0	8	2.02347	4.20833	0	0	0	0
17425228	21486425	39360517	60	0	2	15	0	18	2	28	29	126	100	16	5	260	7.6	15	3.7	4.05405	1	29.6	1.2	4.5	141	12	12.8	0	0	1	1	0	0	0	0	0	0	0	0	0	0	0	7	5.67292	5.66667	0	0	0	0
17436451	21494568	32535908	66	1	2	15	1	34	1	42	65	105	80	16	2.98	157	8.2	15	2.9	5.17241	1.4	30	1.3	5.4	136	10	13.7	0	0	0	1	1	0	0	0	0	1	1	0	1	1	0	9	18.305	26	0	0	0	0
13166838	21496876	32047130	85	0	1	13	1	43	2	43	29	110	87	13	4.34	314	8.5	9	3.9	2.30769	0.7	31.3	1.1	5.2	138	14	12.2	0	0	1	0	0	0	0	1	0	0	0	1	0	0	0	8	3.63311	14.9583	0	0	0	0
15724269	21504439	37770078	36	1	1	15	0	8	2	22	36	103	76	12	3.55	184	15.1	18	3.5	5.14286	1.1	24.8	1	4.2	140	12	10.8	1	0	0	0	0	0	0	0	0	0	0	0	0	0	0	1	1.53931	4.16667	0	0	0	0
14211509	21507731	35377640	91	0	3	13	1	43	2	31	56	118	59	14	3.12	178	8.1	35	2.8	12.5	1.2	26.6	1.1	4.8	140	13	11.9	0	0	1	0	0	1	0	0	0	1	1	0	1	1	0	7	12.8477	12.875	0	0	1	1
13257593	21537254	30030289	71	1	2	15	4	26	1	24	25	97	78	19	3.78	380	11.4	9	3.1	2.90323	0.9	27.8	1.2	4.1	133	15	13.2	0	0	0	0	0	0	0	0	0	0	0	1	0	0	0	9	2.27264	11.2083	0	0	0	1
16195914	21538434	38736555	48	0	3	11	6	62	3	57	153	86	131	17	1.76	63	38.5	68	1.5	45.3333	1.9	45	1.9	4.4	133	17	20.8	0	0	1	1	0	0	0	0	0	1	1	0	1	1	1	7	10.314	10.2917	1	1	1	1
16507681	21544301	34766398	87	0	3	11	0	33	1	26	41	99	77	19	3.6	120	7.9	17	3.1	5.48387	1	28.2	1.1	4	138	20	12.3	0	0	0	1	0	0	0	0	0	1	1	0	1	1	0	9	2.01858	7.04167	0	0	0	0
11027822	21550895	35822864	68	0	1	14	4	48	2	29	60	114	112	23	2.22	37	10.2	44	2	22	1	33.6	2.9	3	144	9	32.1	0	0	1	0	1	1	0	0	0	1	1	1	1	0	1	7	1.07285	25.4583	0	1	1	1
16397260	21565803	32119018	79	1	1	14	1	31	2	24	40	99	97	18	3.96	115	7.7	29	3.4	8.52941	1.8	26.2	1.8	4.2	150	16	19.4	0	0	0	0	1	1	0	0	0	1	1	0	1	0	0	9	5.15539	8.95833	0	0	0	0
11313493	21568096	37003426	37	1	3	15	0	41	3	42	82	61	121	19	4.89	37	13.3	25	2.5	10	1	32.1	1.7	3.8	134	18	18.6	0	1	0	0	0	0	0	1	0	1	0	0	1	1	1	2	1.3319	18.5833	0	0	0	0
10733134	21570927	34705644	87	1	1	9	3	80	4	49	61	120	94	26	4.24	94	46.6	38	3.6	10.5556	2.1	41.4	1.3	4.4	136	11	15	0	0	0	1	0	0	0	0	0	1	0	0	1	1	0	12	7.38884	11.75	0	1	1	1
13217384	21578548	38752489	67	0	2	14	1	33	1	25	13	133	69	17	4.43	285	8.7	6	3.9	1.53846	0.8	34.2	1.1	2.8	139	15	12.5	0	0	0	0	0	0	0	1	0	0	1	0	1	0	1	10	4.44657	20.25	0	0	0	0
15156831	21580342	36100135	52	0	2	7	13	48	1	31	91	67	63	15	2.46	46	5.6	32	4.2	7.61905	7	57.7	2.2	4.8	136	23	23	0	0	1	1	0	0	0	0	0	1	0	0	1	0	1	9	1.51444	27	0	0	0	0
14979074	21581027	35687075	72	1	1	15	0	23	3	25	24	130	62	17	4.34	248	11.5	18	3.8	4.73684	1.1	28.6	1	3.7	129	15	10.8	0	0	0	1	0	1	0	0	0	0	1	1	0	0	0	8	1.73293	3.70833	0	0	0	0
18286387	21584056	30739656	61	1	1	14	10	65	4	61	124	58	93	26	2.94	35	2.1	57	2.6	21.9231	4.2	36.9	1.5	5.1	138	16	16.7	0	1	1	0	0	1	0	0	0	1	0	1	1	1	0	11	19.0455	19.0417	0	1	1	1
13577351	21585508	32697522	78	1	3	14	1	36	2	29	36	123	104	25	4.09	165	6	45	3.7	12.1622	1.3	39.4	1.5	4.7	138	18	16.7	0	0	1	1	1	1	0	0	0	1	0	1	1	0	1	12	2.7003	36.7917	0	0	1	1
16967676	21586434	37238749	61	1	1	13	1	33	2	30	41	108	87	18	4.55	170	5.3	18	4	4.5	0.7	30.5	1	3.9	144	13	11	1	0	0	0	0	0	0	0	0	1	0	0	1	0	0	6	2.50677	7.45833	0	0	0	0
19671969	21591542	38360860	66	0	1	15	2	30	2	31	31	85	89	21	3.61	149	7.9	22	3.5	6.28571	0.7	26.9	1.4	3.6	134	15	14.6	0	0	0	0	0	0	0	0	0	1	1	1	1	1	0	10	3.8221	23.7917	0	0	1	1
11582827	21591651	32638077	87	0	1	3	10	72	3	47	106	72	91	12	1.5	47	3.8	12	4.7	2.55319	0.5	90.5	2.7	4	142	9	27.3	0	0	1	0	0	1	0	0	0	1	0	0	1	1	0	5	8.3971	9.29167	0	0	0	0
18221252	21596833	39227723	53	0	1	15	0	13	1	21	56	90	113	24	4.92	262	20.8	12	3.1	3.87097	1.1	34	1.3	4.5	140	19	15.1	0	0	1	1	1	0	0	0	0	1	1	0	1	0	0	7	10.7081	17.2917	0	0	0	0
15864955	21600813	31125586	37	1	3	15	0	15	4	30	27	114	90	20	5.14	203	15.3	8	3.8	2.10526	0.8	29.9	1.2	4.2	138	11	12.7	0	0	1	0	0	0	0	0	0	1	0	0	1	0	0	3	6.88397	14.875	0	0	0	0
18396814	21607716	38725844	28	1	1	14	0	18	3	30	38	71	85	36	3.27	216	23.6	21	2.8	7.5	0.9	33.3	1.3	4.5	138	13	13.7	0	1	0	0	0	0	0	0	0	1	0	0	1	1	1	1	4.1327	9.125	0	1	1	1
16548622	21609139	31021079	75	0	2	13	3	41	2	29	37	109	95	19	3.69	381	10	32	4.2	7.61905	1.5	29.1	1.3	5.5	135	15	14.5	0	0	0	0	1	1	0	0	0	1	0	0	1	1	0	10	13.298	24.0833	0	0	1	1
14152067	21614596	35929502	73	0	2	14	1	37	2	31	26	122	74	16	2.55	285	8.8	9	2.7	3.33333	1	26.7	1.2	2.6	147	11	12.6	0	0	0	1	1	0	0	0	0	1	1	0	1	0	0	14	2.67321	29.4583	0	0	0	1
14261869	21617046	37527709	76	0	1	13	5	56	3	36	100	70	93	21	3.63	322	19.4	28	3.3	8.48485	1.2	29.8	1.7	4.5	140	21	18.4	0	0	0	1	1	1	0	0	0	1	1	0	1	1	0	7	3.98426	3.91667	1	1	1	1
16877538	21617155	39016003	51	1	1	13	7	31	1	31	47	90	78	19	2.75	102	7	51	2.5	20.4	8.3	36.4	1.8	4.6	125	17	19.8	0	0	1	1	0	0	0	0	0	1	1	0	1	0	1	13	1.1315	41.4167	0	0	1	1
10565616	21618127	35303418	47	1	1	15	0	27	3	25	54	87	88	26	3.14	330	15.8	68	3.6	18.8889	11.8	42.5	1.1	7.4	130	27	11.7	0	0	0	1	0	0	0	0	0	1	0	0	1	1	0	7	3.51344	19.5833	0	1	1	1
19720854	21620539	39325557	39	1	2	3	6	50	4	49	97	67	89	18	3.42	199	6.8	14	4.1	3.41463	0.9	32	1.2	3.5	141	13	12.8	0	0	1	0	0	1	0	0	0	1	1	0	1	0	0	2	5.1751	11.2083	0	0	0	0
17442462	21621725	32257171	84	1	1	15	3	80	4	49	110	71	87	16	3.34	140	9.2	27	5	5.4	1.2	36.1	1.4	4.4	137	14	15.9	0	0	0	0	0	1	0	0	0	1	0	0	1	1	0	7	45.2097	48.7083	0	0	0	1
15236939	21628046	31112948	50	1	1	15	0	15	2	19	21	104	81	21	4.95	216	7.5	9	4.4	2.04545	0.8	28.8	1.1	3.8	141	15	11.9	0	0	1	0	0	0	0	0	0	1	1	0	1	0	0	4	3.0081	5	0	0	0	0
18956141	21630785	30592754	52	1	2	11	5	39	4	42	72	86	94	15	3.03	111	28.9	33	3	11	0.8	38.2	1.8	3.8	146	16	20.1	0	0	1	1	0	1	0	0	0	1	0	0	1	1	1	9	4.55449	13.0417	0	1	1	1
12693733	21638441	34523045	58	1	1	15	0	25	2	32	20	102	76	11	3.86	209	9	15	3.3	4.54545	0.7	25.7	1.2	4	140	13	13	0	1	1	0	0	0	0	0	0	0	1	1	0	0	0	9	7.78172	7.79167	0	0	0	0
15641119	21650140	36579137	64	0	1	15	0	24	0	35	39	112	67	14	4.44	273	7.7	8	4.6	1.73913	0.7	28.4	1.1	4.3	138	14	11.8	0	0	1	1	0	0	0	0	0	0	0	0	0	0	0	8	4.35299	12.625	0	0	0	0
14816979	21650344	38466660	30	1	1	15	0	11	3	35	26	89	116	26	4.35	305	12.6	16	4.1	3.90244	0.9	24.1	1.2	3.9	138	17	13.5	0	0	0	0	0	0	0	0	0	0	0	0	0	0	0	1	4.2101	12.0417	0	0	0	0
10838783	21668072	33912475	88	1	3	8	0	58	2	28	76	97	54	15	2.8	81	3	19	3.6	5.27778	0.9	32.3	1.1	4.1	131	13	12.4	0	0	1	0	0	1	0	0	0	0	1	0	0	0	0	9	1.05501	5.16667	0	1	1	1
17255902	21674796	31738657	60	1	1	15	4	41	2	44	97	90	138	11	2.88	187	10.6	15	2.2	6.81818	1.2	108.2	1.8	3.7	152	11	20.1	0	0	1	0	0	1	0	0	0	1	0	0	1	1	1	6	29.149	29.125	0	0	0	0
18869364	21678785	38901870	67	1	2	14	1	25	1	23	21	100	66	10	6.03	161	5.6	13	3.8	3.42105	1	32.6	1.4	4.5	143	13	15.6	0	0	1	1	0	0	0	0	0	1	0	0	1	0	0	6	4.11213	6.04167	0	0	0	0
10149097	21680656	32383250	73	0	1	14	1	34	2	24	24	88	84	21	3.22	192	10.8	12	3.2	3.75	0.9	21.3	1.2	3.7	144	13	13.2	0	0	1	1	1	1	0	0	0	1	1	0	1	0	0	8	2.90475	27.9167	0	0	0	0
19342453	21685177	35861066	73	0	3	15	1	33	2	53	80	102	84	13	4.61	267	8.7	44	2.6	16.9231	1.5	26.4	1	4	136	17	10.9	0	0	0	1	1	1	0	0	0	1	0	0	1	1	0	10	8.06315	8	1	1	1	1
15009741	21688347	38650305	63	0	3	15	0	23	2	30	29	82	109	23	4.68	183	8.9	16	3.9	4.10256	0.9	31	1.5	3.1	143	16	16.6	0	0	0	0	1	1	0	0	0	1	0	0	1	0	1	5	6.68443	10.75	0	0	0	0
10842444	21695068	36906323	72	0	1	9	3	28	3	30	37	89	81	22	3.95	141	11.2	8	3.8	2.10526	0.5			3.6	136	13		0	0	1	1	0	0	0	0	0	1	0	0	1	0	0	8	1.06786	4.75	0	0	0	0
17748455	21700197	37245461	51	0	1	15	4	29	4	50	56	73	78	24	3.65	127	9.4	10	2.4	4.16667	0.5	150	1.4	4.3	141	10	16.4	0	0	1	0	0	0	0	0	0	1	0	0	1	1	0	4	19.2046	27.5417	0	0	0	0
16081692	21716497	35449376	65	0	1	14	0	21	2	21	13	80	101	22	3.73	536	6.6	11	3.6	3.05556	0.5	27.7	1	4.3	140	13	10.6	0	0	0	0	0	1	0	0	1	0	0	0	0	0	0	8	1.3802	7.29167	0	0	0	1
10919430	21717671	31196991	60	0	3	14	1	26	2	27	31	87	117	24	2.66	289	10.3	13	2.7	4.81481	1	32.5	1.4	4	147	7	15	0	0	1	1	0	0	0	0	0	0	1	0	0	0	0	5	1.64933	51.0417	0	0	0	0
18464758	21728536	38637225	91	0	1	7	3	53	2	52	92	98	104	19	2.89	159	7.9	11	3.1	3.54839	0.8	28.9	1.2	3.6	144	13	12.7	0	0	0	0	1	1	0	0	1	1	1	0	1	1	0	11	3.45731	3.41667	0	1	1	1
16417863	21732753	30746298	71	0	1	15	1	42	3	33	25	80	86	22	3.35	238	12.8	10	3.5	2.85714	0.8	31.2	0.9	3.7	134	17	10.2	0	0	1	0	0	0	0	0	0	1	0	0	1	0	0	8	2.78634	17.7917	0	0	0	0
17398463	21733264	37687995	81	0	3	9	0	41	4	51	57	124	128	27	3.76	210	9.2	16	3.8	4.21053	0.8	35.9	1	4.2	133	18	11.3	1	0	0	0	0	1	0	0	0	1	1	0	1	1	0	8	4.13596	11.5	0	0	0	0
16847583	21737032	37457291	64	1	1	15	1	20	2	19	25	68	60	17	4.37	179	8.2	25	3.9	6.41026	1.2	39.5	1.1	4	137	19	12	0	0	1	0	0	1	0	0	0	0	1	0	0	0	0	6	1.03111	3.5	0	0	0	0
19951189	21738455	36148779	91	0	1		4	45	2	34	43	84	75	37	3.92	236	21.9	45	3.6	12.5	0.8	67.7	5.6	3	144	10	49.2	0	1	1	1	1	1	0	0	0	1	0	0	1	0	0	9	6.05759	18.875	0	0	1	1
15746048	21739487	30845846	50	0	3	15	0	20	2	33	31	128	87	17	3.97	209	10.5	7	3.3	2.12121	0.5	25.3	1.1	3.3	137	17	11.9	0	0	1	0	0	0	0	0	0	1	0	0	1	1	0	5	33.7983	33.7917	0	0	0	0
19688253	21741362	34835710	73	0	2	15	4	48	3	40	68	68	112	64	4.14	269	13.4	23	4.1	5.60976	0.9	25.9	1.1	4.3	135	24	12	0	1	0	1	1	0	0	0	0	1	0	0	1	1	0	9	3.3297	3.375	1	1	1	1
13632996	21741689	33104036	82	0	3	14	1	25	1	26	27	74	90	25	3.6	185	7.2	9	3.3	2.72727	0.4	30.5	1.1	3.2	141	11	11.8	0	0	1	0	0	0	0	0	0	1	0	0	1	0	0	7	2.40346	12.4167	0	0	0	0
17967970	21746242	38020942	78	0	3	15	3	66	3	55	92	57	83	17	3.22	84	16.2	19	1.7	11.1765	1.2	44.9	1.6	6.9	139	20	17.5	0	0	0	0	0	0	0	0	0	1	0	1	1	1	0	13	49.7866	50.5	0	0	0	0
11487654	21758294	34681735	77	0	1	7	0	35	3	34	55	99	95	15	3.9	174	18.8	11	3	3.66667	0.5	24.2	1.2	4.2	134	12	13.9	0	0	0	1	0	0	0	0	0	1	1	0	1	1	0	7	17.9899	23.7083	0	0	0	1
14209534	21764965	32671868	91	0	1	15	1	26	1	30	34	86	69	24	2.96	183	7.8	19	3.3	5.75758	1.6	26.3	1.1	4	144	13	12.3	0	0	1	0	0	0	0	0	0	0	1	0	0	1	0	7	3.73436	13.6667	0	1	1	1
11695792	21767380	38133370	53	1	3	15	1	41	3	36	59	64	94	16	3.13	37	6.9	22	2.7	8.14815	0.7	32.8	1.3	3.4	140	8	14.5	0	0	1	1	0	0	0	0	0	1	0	0	1	1	1	4	12.0481	12	1	1	1	1
15905394	21768806	37056232	48	1	1	13	1	22	3	40	37	85	80	14	4.04	244	12.2	23	3.2	7.1875	0.8	25.8	1.4	4.2	139	14	15.1	1	0	0	0	0	0	0	0	0	1	0	0	1	0	1	3	1.92954	18.75	0	0	0	0
13209752	21771189	36623230	61	0	2	15	0	29	4	33	38	80	95	14	2.62	155	14.7	15	3.5	4.28571	0.5	28.6	1.9	3.9	137	14	19.7	0	0	1	1	0	0	0	0	0	1	1	0	1	1	0	5	39.1598	48.3333	0	0	0	0
15650232	21772160	33691106	61	1	1	15	0	50	3	43	57	93	105	18	2.59	167	7.2	26	2.2	11.8182	1	58.9	1.5	4	137	15	16.9	0	0	0	1	0	0	0	0	0	1	1	0	1	1	0	8	12.9635	12.875	1	1	1	1
15116275	21772722	39390883	80	0	3	15	0	35	2	33	24	82	79	24	4.53	310	11.7	14	3.9	3.58974	0.5	24.5	1	3.7	138	13	10.6	0	0	0	1	0	0	0	0	1	0	0	0	0	0	0	10	1.23351	3	0	1	1	1
16517237	21782088	38873399	77	1	3	15	2	33	2	41	53	99	79	11	4.44	198	10.9	10	3	3.33333	0.6	35.2	1.6	3.5	139	16	17.3	1	0	1	0	1	1	0	0	0	1	1	1	1	1	0	7	14.7375	14.625	1	1	1	1
19119203	21782860	35075314	54	0	1	14	1	16	1	22	22	119	84	16	4.7	255	9.6	8	4.4	1.81818	0.7	45.6	1.1	4.1	145	16	11.9	0	0	1	0	0	0	0	0	0	0	1	0	0	0	0	4	5.96164	6	0	0	0	0
13176539	21784423	32949655	73	0	1	15	0	45	2	43	51	90	119	30	2.6	209	7.4	35	2.3	15.2174	0.7	30.9	1.2	3.9	141	14	14.3	0	0	1	0	1	0	0	0	0	1	0	1	1	1	0	10	2.11985	14.8333	0	0	0	0
14405693	21784913	32659462	75	0	1	13	1	29	2	27	43	95	95	22	4.67	333	8.8	17	4	4.25	0.8			3.4	142	12		0	0	1	1	0	0	0	0	0	1	1	0	1	0	0	6	1.06523	4.04167	0	0	0	0
15981908	21789288	30070098	71	0	2	15	0	26	3	32	45	90	97	17	4.23	324	15.9	20	3.6	5.55556	1	25	1	3.6	136	20	10.7	1	0	0	0	1	1	0	0	0	0	0	1	0	0	0	9	2.11154	6	0	0	0	0
18970782	21791393	35886591	34	0	1	15	0	8	2	17	25	113	87	10	4.36	273	5.7	7	3.9	1.79487	0.5	28	1	4.4	141	15	11	0	0	1	1	0	0	0	0	0	0	1	0	0	0	0	2	1.83362	1.91667	0	0	0	0
16703831	21792168	35320202	66	1	1	12	3	42	3	44	60	116	91	24	3.14	270	16.2	42	3.5	12	1.4	24.7	1.6	5	136	15	16.9	0	0	1	0	0	1	0	0	1	1	1	0	1	1	1	9	4.8352	9.29167	0	1	1	1
19895977	21797501	33927204	71	1	3	15	3	52	4	42	80	66	86	20	4.17	40	5.7	20	2	10	1.1	33.6	1.2	4.7	145	16	13.5	0	0	1	0	0	1	0	0	0	1	0	0	1	1	0	8	11.9873	26.5833	0	0	0	0
19957675	21799993	30259797	72	1	1	15	8	76	4	51	129	61	95	26	2.38	13	0.5	53	1.6	33.125	1.5	27	1.6	4.7	144	10	17.7	0	0	0	0	0	1	0	0	0	1	1	1	1	1	0	9	13.4801	38.875	0	0	0	0
10957877	21800448	35193822	87	1	3	15	1	40	2	48	46	102	85	18	4.41	217	11	36	3.6	10	1.4			5	141	18		0	0	1	1	1	1	0	0	0	1	1	0	1	0	0	9	4.2159	5.875	0	1	1	1
17907596	21801758	34260029	67	1	3	12	0	49	3	36	34	106	86	20	2.61	69	5.2	7	2.8	2.5	0.8	27.7	1.3	3.1	140	13	15.2	0	0	1	0	0	0	0	0	0	1	0	1	1	1	0	6	18.5938	28.8333	0	0	0	0
16611455	21805138	30593635	59	0	3	15	5	30	2	41	42	90	82	22	3.24	149	11.6	76	2.8	27.1429	2.5	25.1	1.1	3.9	138	14	11.5	0	0	1	0	0	0	0	0	1	0	0	0	0	1	0	4	6.1832	44.9167	0	0	0	0
11811707	21805290	37392452	67	0	1	15	1	30	4	32	33	90	92	11	2.61	174	19.2	17	3.3	5.15152	0.7	35.5	1.3	4.4	139	14	14.5	0	0	1	0	0	1	0	0	0	1	0	0	1	1	0	4	2.39096	13.0417	0	0	0	0
17830656	21805769	36787241	79	1	3	15	0	46	2	44	72	100	80	19	4.6	160	4.7	14	2.6	5.38462	0.7	28	1.2	3.8	140	16	13.5	0	0	1	1	0	0	0	0	0	1	0	1	1	0	1	14	9.09228	23.0417	0	0	0	0
19589102	21806943	37123740	69	0	3	13	6	60	3	31	52	78	88	19	3.79	99	19.6	146	3.6	40.5556	4.5	26.6	1.4	4.5	139	22	14.8	0	0	0	0	0	0	0	0	0	1	1	1	1	1	0	13	1.67871	3.5	0	1	1	1
17873103	21808499	31526530	27	1	1	15	2	40	3	47	88	58	106	24	3.36	249	7.8	24	2.4	10	1.9	31.8	1.8	5.8	133	22	20.2	0	0	0	0	1	0	0	0	0	1	0	0	1	0	0	2	8.05294	38.8333	0	0	0	0
11338386	21817538	36658191	55	0	2	15	0	15	1	19	26	91	67	24	4.36	218	4.7	14	3.9	3.58974	0.6	32	1.4	4.2	140	15	15.3	1	0	0	0	0	0	0	0	0	0	1	0	0	0	0	6	1.19027	2.375	0	0	0	0
14675975	21825178	34810897	91	0	1	12	2	40	3	37	48	93	58	17	4.12	405	21.3	28	3.7	7.56757	1	19.3	1.2	3.3	134	20	13.9	1	0	1	0	0	1	0	0	0	1	1	1	1	0	0	7	1.2859	2.08333	0	1	1	1
11757284	21827318	30677277	88	0	1	15	1	29	2	26	31	102	85	18	4.28	133	8.8	20	2.9	6.89655	0.7	29.6	1.2	6.1	139	16	13.4	0	0	1	1	0	1	0	0	0	1	1	0	1	0	0	9	1.9224	13.8333	0	0	0	0
13079902	21840347	35988396	85	1	1	15	1	41	2	24	41	88	72	16	3.3	107	19.3	23	2.8	8.21429	1.4	46.7	1.6	4.9	136	12	17.2	0	0	0	0	0	1	0	0	1	1	0	0	1	0	0	10	11.336	14.75	0	0	1	1
15343617	21850794	31505000	39	1	1	15	0	19	3	23	39	108	88	23	4.38	192	11.7	40	4	10	2.5	22.4	1.1	3.8	140	13	11.7	1	0	0	0	0	0	0	0	0	0	1	0	1	0	0	5	1.66983	1.66667	0	0	0	0
10874048	21854563	30269732	87	1	1	15	0	37	2	26	51	105	79	21	4.06	190	7.8	33	3.5	9.42857	1.6	26.6	1	3.7	144	15	11.3	1	0	0	0	0	0	0	0	0	1	1	1	1	0	0	9	4.87891	6.75	0	0	0	0
15144601	21870111	36499784	68	1	1	15	0	33	2	20	34	74	80	18	3.07	204	13.7	29	2.8	10.3571	1.1	27.1	1.4	3.4	142	9	15.2	0	0	1	1	0	1	0	0	0	1	1	0	1	1	0	8	3.55032	6.375	0	0	0	0
15382744	21871079	33756560	49	1	1	13	1	20	2	27	34	87	72	19	5.02	224	14.9	15	4.1	3.65854	0.8	26.9	1.1	4.2	139	15	12.2	0	0	1	1	0	0	0	0	0	0	0	0	0	0	0	5	6.10742	7.95833	0	0	0	0
14573427	21872228	34742126	79	1	1	15	0	26	2	22	26	104	65	16	3.85	186	10.1	22	3.6	6.11111	1.1	28.2	1	4.6	136	16	11.2	0	0	1	1	0	1	0	0	0	0	0	1	0	0	0	8	1.98933	2.875	0	0	0	1
16195081	21878501	34456190	49	1	3	15	0	34	1	34	75	92	49	18	3.88	157	11.9	9	3.7	2.43243	0.6	94.8	1.1	3.9	143	16	12	0	0	0	0	0	0	0	0	0	1	0	0	1	1	0	2	14.6164	12.9583	1	1	1	1
13101215	21880070	34354442	63	0	2	15	0	22	1	26	22	118	91	16	4.28	169	5.1	10	4.1	2.43902	0.8	28.4	0.9	4.3	142	12	10.2	0	0	1	1	0	0	0	0	0	0	0	0	0	0	0	5	2.38367	2.41667	0	0	0	0
10020349	21891870	33383880	36	0	3	12	0	21	1	20	17	89	78	18	4.02	294	8.9	5	3.3	1.51515	0.4	36.4	1.2	3.3	137	11	12.9	0	0	0	0	0	0	0	0	0	0	0	0	0	0	0	1	8.87772	15.9583	0	0	0	0
18356782	21892191	37433606	74	0	3	7	3	36	2	32	36	88	86	17	3.3	235	14.8	14	3.4	4.11765	0.9	28.6	1.1	4.1	142	13	11.4	1	0	1	0	0	1	0	0	0	0	1	0	0	1	0	7	4.0356	11	0	0	0	0
13295144	21903346	36043647	64	1	1	15	0	25	1	27	20	100	74	15	5.29	141	6.7	11	4	2.75	0.8	28.4	1	4.3	143	13	10.8	0	0	0	0	0	0	0	0	0	1	1	0	1	0	0	6	1.96833	2	0	0	0	0
12715098	21904138	37909621	89	0	1	15	0	28	1	13	16	109	68	18	4.47	233	7.7	16	3.5	4.57143	0.6	26.3	0.9	4	141	13	10	0	0	0	0	1	0	0	1	0	0	0	0	0	0	0	8	2.66211	7.58333	0	0	0	0
19210530	21911349	31874391	40	1	1	15	0	20	3	29	32	68	88	13	3.31	399	7	9	3	3	0.8	25.9	1	3.8	137	11	12.2	0	0	0	0	0	0	0	0	0	0	0	0	0	1	1	3	1.73501	30.5417	0	0	0	0
13920430	21913878	36813532	70	0	1	15	7	51	4	48	63	81	102	16	3.12	140	11.3	37	3.1	11.9355	1.9	25.4	1.4	4.7	129	14	15.2	0	0	0	0	1	1	0	0	1	1	1	1	1	1	0	9	21.2067	23.5	0	0	1	1
10558865	21917377	33462924	64	0	1	3	4	53	2	55	90	76	110	30	3.2	390	11.2	16	3.2	5	0.7	30	1	4	138	16	11	0	0	0	1	1	0	0	0	1	0	1	0	0	1	0	8	2.56969	25.9583	0	1	1	1
16523036	21921235	37276777	73	1	1	12	2	28	3	28	38	87	80	17	4.46	173	10.8	22	4.3	5.11628	1.2	21	1.1	4.2	141	14	12.6	1	0	0	0	0	0	0	0	0	1	1	0	1	0	0	6	1.36988	8.33333	0	0	0	0
10780769	21933195	38225094	46	0	3	15	1	47	4	47	106	106	95	32	4.29	187	37.8	18	3.9	4.61538	1.5	31.4	1.4	3.2	146	30	15.4	0	0	1	0	0	0	0	0	0	1	0	0	1	1	0	2	2.85984	2.875	1	1	1	1
19844063	21935129	33429718	49	0	3	13	6	35	2	32	37	71	73	17	4.11	704	12.8	9	2.7	3.33333	0.4	39	1	4.3	137	13	11.3	0	0	0	0	0	0	0	0	0	1	0	0	1	1	0	5	12.2095	22.875	0	0	0	0
15324792	21938724	38627763	49	1	1	15	4	36	4	36	82	82	111	21	4.32	293	12.8	35	3.1	11.2903	3.5	30	1.2	6	139	26	12.7	0	0	0	0	0	1	0	0	0	1	0	0	1	1	0	5	13.1966	19.8333	0	0	0	0
15210400	21940524	35955354	70	0	2	15	0	21	2	24	26	142	90	13	4.64	269	8.7	8	3.6	2.22222	0.8	38.9	1.1	3.6	138	12	12.3	0	0	1	1	0	0	0	0	0	0	0	0	0	0	0	8	2.81093	8.25	0	0	0	0
11884807	21943638	37443228	77	1	2	15	1	49	1	50	87	113	87	16	4.32	171	8.1	13	3.9	3.33333	1.4	28.2	1.2	4.2	138	12	12.6	0	0	0	1	0	0	0	0	0	1	0	0	1	1	0	8	10.7956	55.5417	0	0	1	1
17658265	21952771	39892352	61	1	3	14	0	25	3	38	70	107	67	18	5.36	273	10	13	2.8	4.64286	1.2	25.4	1.2	4.1	135	15	12.9	0	0	1	1	0	1	0	0	0	1	1	0	1	1	0	7	23.2301	49.0833	0	0	0	0
19326828	21955140	38154201	75	0	1	14	1	37	3	39	61	93	100	18	6.86	728	21.4	24	3.5	6.85714	0.7	36.9	1.4	4.4	146	17	16	0	0	1	0	0	1	0	0	0	1	0	0	1	1	0	5	8.30679	8.20833	1	1	1	1
17382609	21958968	35685834	65	1	1	14	1	41	2	33	31	91	87	22	5.46	279	9.6	12	3.3	3.63636	0.8	30	1	4.1	138	8	11.3	0	0	1	0	0	0	0	0	0	0	1	0	0	0	0	7	3.14915	35	0	0	1	1
14823207	21959718	31921787	46	1	1	15	0	35	4	36	68	72	60	18	1.76	36	2.3	12	3	4	0.8	150	2.8	3.5	146	19	31.1	0	1	1	0	0	0	0	0	0	1	0	0	1	1	0	3	9.09176	13.0417	0	0	0	0
10986184	21961850	37818238	60	1	3	15	1	24	2	27	21	95	72	24	4.11	314	11.8	12	3.6	3.33333	1.3	48.8	1.2	4	135	10	13.2	0	0	1	0	0	0	0	0	0	1	0	0	1	0	0	4	3.40726	12.4167	0	0	0	0
13894895	21961906	34243240	74	1	1	11	4	36	2	31	56	99	98	17	2.95	201	6.5	47	2.9	16.2069	2.4	26.5	1.1	4.4	140	11	11.9	1	0	0	0	1	1	0	0	1	1	0	0	1	0	0	11	2.40994	21.625	0	0	0	0
14889011	21962207	38597052	48	1	2	15	3	30	3	30	34	94	95	23	5.49	278	11.2	18	3.4	5.29412	1.2	25.1	1.3	5.2	138	18	14.3	1	0	0	1	1	0	0	0	0	1	1	0	1	1	0	7	5.4833	5	1	1	1	1
18396618	21966703	31777908	50	1	3	15	0	40	3	35	57	81	117	16	2.65	178	14.4	100	1.5	66.6667	9.5			6.3	137	22		0	0	0	0	1	0	0	0	0	1	0	0	1	1	0	8	6.35419	9.375	0	1	1	1
11430071	21968686	32906110	65	0	1	12	2	30	2	25	35	75	54	28	4.44	200	5.7	14	3.8	3.68421	0.8	76.2	1	4.1	140	13	12.4	0	0	0	0	0	0	0	0	0	0	0	0	0	0	0	4	1.8202	7.83333	0	0	0	0
14368590	21979494	38316005	86	0	1	15	5	37	1	26	44	72	66	16	3.31	151	7	41	3.6	11.3889	3.6	45.2	1.1	4.4	135	13	12	0	0	1	1	1	1	0	0	0	1	0	0	1	1	0	10	5.39796	11.125	0	0	0	0
13053623	21981457	33220556	45	1	1	9	8	71	4	51	126	67	102	40	4.4	439	22.3	26	3.3	7.87879	2	90.4	2.4	4.8	140	23	24.8	0	0	0	1	1	1	1	0	0	1	0	0	1	1	0	5	4.97163	3.875	1	1	1	1
15662265	21981590	39000343	64	1	3	7	3	46	4	48	62	147	107	20	4.63	152	14.2	17	3.7	4.59459	1.1	21	1.2	4.8	133	23	13.6	0	0	1	1	0	0	0	0	0	1	1	0	1	1	0	8	8.37587	8.16667	1	1	1	1
14221290	21989713	33916815	67	1	1	15	2	41	3	31	16	65	82	17	4.66	165	13.1	14	4	3.5	0.9	26.9	1.1	3.8	140	17	12.1	0	1	1	1	0	0	0	0	0	1	0	1	1	1	0	9	7.99544	27.7917	0	0	0	1
19124341	22002304	35962033	59	0	3	15	2	43	4	41	34	130	111	16	4.07	201	8.6	4	2.8	1.42857	0.5	24.2	1.1	2.8	146	21	12.2	0	0	0	0	0	0	0	0	0	1	0	1	1	1	0	3	5.9923	5.95833	1	1	1	1
14419804	22010665	30054141	64	1	3	3	11	92	4	55	127	101	101	41	5.03	285	22.1	48	3.2	15	2.8	28.7	2.2	5.4	137	24	23.9	0	0	1	0	1	0	0	1	1	1	1	1	1	1	0	7	8.80098	8.83333	0	1	1	1
15269875	22019019	39546771	65	1	1	15	0	28	0	25	38	108	84	14	3.03	160	7.9	74	3	24.6667	5.9	26	1.1	4.4	147	17	12.1	0	0	1	1	0	0	0	0	0	1	1	0	1	0	0	7	4.76152	4.75	0	0	0	0
14559115	22026073	34688043	81	0	3	6	3	67	0	43	67	93	66	20	3.21	247	10	37	3.2	11.5625	1.3	25.8	1	5.3	135	11	11.1	0	0	0	1	0	0	0	0	0	1	0	0	1	0	0	11	9.78688	14.9583	0	1	1	1
18344335	22044214	38377475	69	0	1	15	0	36	3	37	45	84	68	16	2.23	162	7.4	31	3.4	9.11765	1.8	21.8	1	3.8	133	19	10.7	0	0	0	1	0	0	0	0	0	1	1	0	1	1	0	10	2.6942	8.79167	0	0	0	0
10375741	22050335	34295256	28	0	3	13	1	21	3	29	35	72	80	22	3.05	230	18.3	6	3.5	1.71429	0.5	28.8	1.5	3.9	139	14	16.5	0	0	0	0	0	0	0	0	0	0	0	0	0	1	0	3	1.57862	30.3333	0	0	0	0
11724548	22052521	33657495	52	1	3	15	0	32	3	30	48	94	78	15	4.6	182	9	11	4	2.75	0.9	26.8	1.1	4.3	140	12	11.9	0	0	1	0	0	0	0	0	0	0	0	0	0	1	0	5	23.2266	23.2917	0	0	0	0
10125876	22053079	30696672	56	1	1	15	4	41	3	41	58	62	76	16	3.61	74	26.6	45	2.4	18.75	1.3	28.6	1.2	3.8	144	10	12.9	0	1	1	1	1	0	0	0	0	1	1	0	1	1	1	6	6.66067	6.08333	1	1	1	1
19151892	22065843	36852910	85	0	3	3	4	81	2	61	101	79	135	23	3.53	211	7.6	29	2.7	10.7407	0.8	63.2	1.3	3.9	141	14	13.8	0	0	1	0	0	1	0	0	0	1	1	0	1	1	0	6	12.2749	17.2917	0	0	1	1
13383310	22082594	36504335	66	1	2	15	0	60	4	60	118	70	146	19	4.33	119	1.3	18	2.4	7.5	0.9	18.4	1.1	3.5	145	22	12	0	1	1	1	0	1	0	0	0	1	1	0	1	1	0	6	15.1611	25.25	0	0	0	0
19584694	22086024	30324573	79	1	1	14	0	38	1	32	30	100	77	24	5.38	245	9.6	21	3.9	5.38462	1.1	27.5	1.1	4.5	135	15	11.6	0	0	1	1	0	0	0	0	0	1	1	0	1	1	0	8	8.82048	8.79167	0	0	1	1
14841663	22098112	31244939	58	1	3	15	4	43	4	45	81	55	100	15	3.53	264	25.3	18	2.6	6.92308	1.3	25.1	1.4	4.6	140	14	15.2	0	1	1	1	0	0	0	0	0	1	1	0	1	1	0	4	14.0336	21.9583	0	0	0	0
18554289	22099003	38391042	91	0	1	14	1	37	1	28	43	91	51	14	2.47	143	7.2	32	3.2	10	1.6	24.1	1.1	4.4	142	17	11.4	1	0	1	0	0	0	0	0	0	1	0	0	1	0	0	8	1.14255	4.04167	0	0	0	0
10071444	22107526	34105920	65	1	1	15	0	55	4	46	78	88	71	28	2.92	101	21.6	46	2.5	18.4	4.1	30.3	2.2	5.7	135	18	24.3	0	0	0	1	0	1	0	0	0	1	1	0	1	1	0	8	6.47222	6.41667	1	1	1	1
10602808	22121299	35064537	88	0	3	15	2	63	2	40	71	124	63	15	3.81	298	14	13	3	4.33333	0.7	27.6	1.2	3.9	143	12	12.5	0	0	1	0	0	1	0	0	0	1	1	1	1	0	0	5	2.78608	2.58333	1	1	1	1
10950332	22132542	30864813	59	1	3	15	2	43	2	37	60	86	90	16	2.58	140	9.1	28	2.6	10.7692	1.8	116.5	1.6	4.7	142	11	17.8	0	0	0	0	0	1	0	0	0	1	0	1	1	1	0	8	8.48068	11.375	0	0	0	0
19395910	22139863	35584230	71	0	2	15	0	70	3	52	119	97	81	28	4.37	173	17.2	54	3.3	16.3636	2.1	33.5	1.7	5.2	129	20	18.6	0	0	0	1	1	1	0	0	0	1	0	0	1	1	0	12	24.9518	24.9583	1	1	1	1
13996865	22140778	32188527	77	1	3	13	2	58	3	38	50	82	102	15	4.95	190	13.1	17	2.9	5.86207	1.3	24.5	1.3	3.8	140	13	14.2	0	0	0	1	1	0	0	0	0	1	0	0	1	1	0	8	2.73241	20.8333	0	0	0	0
18959097	22144705	38623366	82	1	1	15	0	39	2	35	38	82	54	24	4.35	232	8.5	25	2.8	8.92857	1.2	28.8	1.1	7.5	133	13	12.2	0	0	1	0	0	1	0	0	0	1	0	0	1	1	0	7	10.5583	15.8333	0	0	0	0
12952402	22152100	34933034	62	0	1	15	0	20	2	27	38	88	71	16	4.21	362	10.4	8	4	2	0.6	18.7	1	4.2	136	14	12.1	0	0	1	0	0	0	0	0	0	1	0	0	1	1	0	4	21.4855	27.5	0	0	0	0
12049455	22152165	39636355	91	0	1	15	1	49	4	48	75	58	76	15	3.17	216	14.5	39	2.1	18.5714	0.4	27.6	1.1	4.8	145	13	11.4	0	0	0	0	0	1	0	0	0	1	0	0	1	1	0	10	9.31057	23.1667	0	1	1	1
19328776	22153863	33146827	57	0	1	11	0	30	4	35	44	73	107	12	4.47	131	14.8	18	3.7	4.86486	0.8	23.9	1.2	3.5	147	14	14	0	0	0	0	0	1	0	0	0	0	1	0	0	1	0	3	2.05409	15.0833	0	0	0	0
13603956	22154480	39389867	70	0	1	13	1	35	2	35	37	101	98	24	3.82	372	11.9	11	3.7	2.97297	0.4	24.3	1.2	3.7	135	14	12.5	0	0	1	0	0	1	0	0	0	1	1	0	1	1	0	5	10.4169	23.9167	0	0	0	0
14141188	22156640	32053543	87	0	1	15	1	39	2	32	32	72	89	20	4.91	249	12.5	36	3.2	11.25	0.9	27.6	1	3.7	138	13	11.3	0	0	0	0	1	0	0	0	0	1	0	0	1	1	1	14	1.14166	9.95833	0	0	0	0
16969456	22158407	38580677	91	1	1	13	1	43	2	32	41	139	117	23	4.33	323	11.8	26	3.8	6.84211	1.6	27.7	1.3	4.6	139	19	13.6	0	0	0	0	0	1	0	0	0	1	0	1	1	1	0	15	3.88384	7.25	0	1	1	1
14982898	22159278	36371200	87	0	1	12	0	37	3	29	21	83	78	15	4.17	186	8.8	13	3.5	3.71429	0.7	68.9	1.2	4	141	10	13.3	1	0	1	0	0	1	0	0	0	0	1	0	0	0	0	7	1.05699	8.91667	0	0	0	0
10860507	22163269	38491567	75	0	1	15	0	35	2	28	23	88	75	22	2.89	254	16.6	14	2.7	5.18519	0.7	30.2	1.2	4.1	131	12	13.5	0	0	0	0	1	0	0	0	0	1	1	1	1	0	1	16	2.73186	6.41667	0	1	1	1
17338753	22174629	39453596	78	0	3	13	1	29	2	37	31	101	57	15	3.89	209	10.4	12	3.9	3.07692	0.7	27.7	0.9	4.1	139	16	10.1	0	0	1	0	0	1	0	0	0	0	1	0	0	0	0	8	2.15463	6.70833	0	0	0	0
13306917	22188683	30870188	54	1	1	15	0	18	2	22	32	155	80	10	4.79	317	11.9	25	3.4	7.35294	1.3	30.8	2.1	4.5	139	14	23.1	0	0	0	0	1	0	0	0	0	0	1	1	0	0	0	6	1.29515	4.29167	0	0	0	0
19203810	22191809	38890956	80	0	1	14	1	35	3	31	29	98	98	27	4.01	405	14.6	30	2.3	13.0435	0.9	23.1	1.2	3.8	137	21	13.3	1	0	0	1	1	1	0	0	0	1	0	0	1	1	0	14	5.71479	42.75	0	0	0	1
10073847	22194617	30406135	53	1	3	15	4	38	2	21	47	84	128	30	2.87	34	7.8	74	2.2	33.6364	1.2	28.1	1.2	4.2	140	12	13.5	0	1	1	0	0	1	0	0	0	1	0	0	1	1	0	8	3.06567	45.5	0	0	1	1
11892926	22197599	36668144	77	1	3	9	1	38	4	34	39	87	83	19	4.05	470	12.8	19	2.7	7.03704	1.2	150	1.1	4.2	143	14	12.5	0	0	0	1	0	0	0	0	0	0	0	0	1	0	0	9	2.81353	23.875	0	0	0	0
12924058	22220805	34968952	76	0	1	15	1	29	1	23	23	80	84	10	3.78	190	5.3	11	4.1	2.68293	0.6	25.1	1	3.8	141	11	12.3	1	1	1	0	0	0	0	0	0	1	0	0	1	0	0	5	2.04785	7.04167	0	0	0	0
15159525	22231153	32904090	42	1	3	15	3	37	2	36	86	117	93	27	5.81	288	11.5	13	5	2.6	1.1	24.7	1	4.1	143	24	11.1	0	0	0	1	0	0	0	0	0	1	0	0	1	1	0	3	9.31594	7.375	1	1	1	1
12612881	22238317	35774429	50	1	3	13	1	20	1	29	38	133	72	18	4.96	252	9.6	11	4.5	2.44444	0.8	26.5	1.2	3.5	142	14	12.9	0	0	1	0	0	0	0	0	0	0	1	0	0	0	0	3	1.80721	3.75	0	0	0	0
11677053	22241674	33296996	67	1	1	15	5	28	1	28	61	66	66	18	2.47	124	10.9	15	2.8	5.35714	0.7	32.1	1.6	3.8	139	15	18.1	0	0	0	0	0	1	0	0	0	1	0	0	1	1	0	5	18.1982	26.1667	0	0	0	0
15951517	22242166	31747441	53	1	3	15	0	21	1	28	67	96	79	24	4.98	253	10.5	28	4.3	6.51163	1.1	34.6	1.8	4.4	132	13	19.5	0	1	1	1	0	0	0	0	0	1	1	0	1	1	0	4	18.0404	21.875	0	0	0	0
10047864	22248666	38773518	80	1	1	15	6	58	2	44	91	76	83	18	2.32	114	8.7	54	2.7	20	5.2	36.1	1.6	4.5	141	14	17.1	0	0	0	1	0	1	0	0	0	1	1	0	1	1	0	12	29.9866	37.9583	0	0	0	0
15224119	22249781	37920434	47	0	1	15	0	19	0	23	19	98	64	11	5.11	242	7.8	9	3.9	2.30769	0.8			4.2	139	15		0	0	0	1	0	0	0	0	0	0	0	0	0	0	0	5	1.54939	1.625	0	0	0	0
10492672	22260370	32223448	68	0	1	15	0	20	4	22	28	98	93	17	3.76	398	13.8	7	3.6	1.94444	0.4	29.5	1.1	3.2	139	14	13.1	0	0	1	0	0	0	0	0	0	1	0	0	1	0	0	7	1.65328	7.66667	0	0	0	0
13191777	22262110	33449734	31	0	3	15	1	16	2	20	30	74	85	11	4.39	279	14	10	3.8	2.63158	0.9	28.2	1.1	4.5	138	11	11.9	0	1	0	0	0	0	0	0	0	0	0	1	0	0	0	3	1.01861	8.95833	0	0	0	0
16426580	22264764	37532693	61	1	2	15	4	45	3	58	90	99	138	16	3.76	346	11	15	2.7	5.55556	1.2	29.3	1.4	3.8	137	20	15.5	0	0	1	0	1	1	1	0	0	1	0	0	1	1	1	9	9.22063	14.9583	0	1	1	1
18166155	22269553	38206637	86	0	1	15	1	24	2	29	32	67	93	18	3.94	301	7.3	28	3.6	7.77778	1.8	27.1	1	4.1	133	16	10.7	0	0	1	0	0	1	0	0	0	0	1	1	0	0	0	6	1.11949	3.20833	0	0	0	0
19902080	22278279	38326860	66	0	3	15	0	36	1	43	74	91	57	14	3.3	232	10.4	12	3	4	0.6	26.2	1.1	3.4	142	15	12.5	1	0	1	0	0	1	0	0	0	1	1	0	1	1	0	4	18.0004	20.875	0	0	0	0
13794091	22279355	38459356	53	0	1	15	1	25	1	24	44	88	69	15	3.93	289	13.4	9	3.7	2.43243	0.7	25	1.1	4.2	141	14	13.2	0	0	0	0	0	0	0	0	0	1	0	1	1	0	0	7	7.04378	10.0833	0	0	0	0
18667898	22279884	30382136	77	1	1	15	3	51	2	40	79	66	68	12	2.47	153	16.7	40	3.2	12.5	3.1	59.7	1.6	5.5	141	9	17.2	0	0	0	0	1	1	0	0	0	1	0	0	1	1	0	9	8.11174	13.25	0	0	0	0
15225520	22280090	31865639	57	1	1	15	1	47	3	39	37	105	90	22	3.4	186	8.4	13	3.2	4.0625	1.7	31.3	1.7	3.7	144	16	18.3	0	0	0	0	0	1	0	0	0	1	0	0	1	1	0	10	13.7952	16.0833	1	1	1	1
17905508	22285974	32558497	77	0	2	15	0	25	2	41	42	85	70	22	2.76	243	6.8	19	3.5	5.42857	0.8	33.7	1.1	4	145	11	12.7	1	1	1	1	1	0	0	1	0	0	1	0	0	0	0	11	2.35905	15.2083	0	0	0	0
18061796	22287978	32073966	60	0	1	15	0	31	2	30	27	105	101	22	4.03	184	8.7	6	3.9	1.53846	0.6	72.5	1.2	3.5	141	13	12.7	0	1	0	0	0	0	0	0	0	0	0	1	0	0	1	10	3.02811	5.91667	0	0	1	1
15432525	22291204	32612531	87	0	3	15	1	59	3	40	77	59	118	34	2.72	92	26.1	40	2.7	14.8148	1	52.4	1.2	4.9	136	15	13.2	0	0	1	0	1	1	0	0	0	1	0	0	1	1	0	7	5.78561	36.0833	0	0	1	1
14806715	22300158	35114774	68	1	3	15	0	40	2	48	82	135	65	15	4.03	244	8.2	21	3	7	1.2	26.7	1.2	4.2	132	17	13	1	1	1	0	0	1	0	0	0	1	1	0	1	1	0	6	13.5698	38.8333	0	0	0	0
11336664	22302466	30366834	85	0	1	15	2	39	2	34	51	65	101	16	2.66	335	18.4	19	2.2	8.63636	1.3	29.7	1.5	4.6	138	17	16.3	0	0	1	1	0	0	0	0	0	1	0	0	1	1	0	9	6.37066	15.25	0	0	0	0
13336130	22317515	34035080	71	1	3	15	3	51	3	32	47	117	79	24	3.22	396	20.7	27	3.1	8.70968	1.3	22	1.1	3.8	137	10	11.4	0	1	0	1	1	0	0	0	0	1	0	1	1	1	0	13	2.00199	17.7917	0	0	0	0
11821803	22320750	31297519	60	0	1	15	4	36	3	27	73	79	99	22	3.94	587	16	15	2.8	5.35714	0.7	27.2	1.1	3.2	135	11	12.9	0	0	1	0	0	0	0	0	0	0	1	0	0	1	0	9	1.54729	13.5	0	0	0	0
16682527	22323197	30905386	72	1	3	15	1	37	2	39	64	79	112	23	4.29	130	10.9	35	2.9	12.069	0.9	25.5	1.2	3.8	146	11	13.3	0	0	1	0	0	0	0	0	0	0	1	1	0	1	0	7	5.97673	13.7083	0	0	0	0
16411316	22323772	35098479	72	0	1	15	0	23	2	22	18	101	97	26	3.9	220	6.7	15	3.8	3.94737	1	24.6	1	3.7	140	13	12.4	0	0	1	0	0	0	0	0	0	0	0	0	0	0	0	5	1.78064	6.70833	0	0	0	0
11999982	22324288	32928339	91	0	2	5	4	63	2	35	66	88	125	17	3.55	299	9.5	9	3.3	2.72727	0.8	24.9	1.2	4.6	142	15	13.4	0	0	0	1	0	1	0	0	0	0	1	1	1	1	0	9	5.71546	11.5833	0	0	1	1
17639771	22324616	30285748	67	1	1	14	1	23	2	28	23	105	90	24	4.76	228	9.6	14	3.8	3.68421	0.9	26.6	1.1	4.2	140	11	11.4	0	0	1	1	0	0	0	0	0	0	1	1	0	0	0	11	4.49513	4.58333	0	0	0	0
13566808	22337365	34426231	76	0	1	14	2	44	2	33	51	85	87	19	3.87	191	8.9	25	2.9	8.62069	1.7	150	1.5	5.2	134	9	16.3	0	0	1	0	1	1	0	0	0	1	1	1	1	0	0	8	2.182	9.5	0	0	0	1
19701995	22337733	31204977	57	1	1	15	0	18	2	22	26	98	58	16	4.01	370	7.5	14	4.4	3.18182	0.8	25.5	1.1	5.2	131	15	11.4	0	1	1	0	0	0	0	0	0	1	0	1	1	0	0	3	6.4932	6.54167	0	0	0	0
14695209	22346919	31789804	35	0	1	15	0	17	3	33	56	90	105	28	4.14	225	13.2	19	4.2	4.52381	1	32.9	1.2	3.2	140	10	13.3	0	0	0	0	0	0	0	0	0	1	0	0	1	1	0	1	4.14712	8.95833	0	0	0	0
17768029	22348593	35447643	71	1	1	15	0	42	4	39	31	80	63	19	3.94	294	15.7	12	3.1	3.87097	0.8	26.7	1.1	4.4	135	14	12.1	0	0	0	1	1	0	0	0	0	1	1	0	1	1	0	10	10.1273	31.0417	0	0	0	0
19127266	22358071	35719463	39	1	1	15	0	6	2	21	19	105	84	18	5.16	221	10.4	7	4.1	1.70732	0.8	32.3	1	4.1	139	14	10.7	0	0	1	1	0	0	0	0	0	0	1	0	0	0	0	5	2.11522	2.08333	0	0	0	0
11079993	22360796	30448570	81	0	1	4	2	68	2	40	75	78	82	16	3.06	171	19.8	21	2.9	7.24138	0.9	26.4	1.5	4.2	143	13	16.5	0	0	1	1	0	0	0	0	0	1	1	0	1	0	0	8	3.11982	6.625	0	0	0	0
12405469	22362510	39840285	67	1	3	15	0	25	2	43	63	108	76	19	2.9	285	11.7	19	2.2	8.63636	0.3	35.8	1.1	4.1	128	7	12.2	0	0	0	0	0	0	0	0	1	1	0	0	1	0	1	7	3.80268	5.95833	0	0	0	0
15729214	22363403	35890951	51	1	1	15	0	24	2	19	10	83	82	15	4.8	182	13.6	13	4.2	3.09524	0.9	44	1.2	4.6	143	15	14.2	0	1	0	0	0	0	0	0	0	0	0	1	0	0	1	9	1.92514	5.66667	0	0	0	0
15305676	22371157	36171521	57	1	1	11	0	29	2	31	62	117	79	14	3.8	156	10.2	27	3.1	8.70968	1.2	28.9	1	3.7	145	10	10.8	0	0	1	1	0	0	0	0	0	1	0	0	1	1	0	7	4.88634	14.8333	0	0	0	0
16785545	22371541	36146734	88	0	1	11	3	33	2	29	43	135	79	16	4.28	129	9.5	19	3.2	5.9375	0.8	25.9	1.3	3.5	139	21	13.7	0	0	1	0	1	1	0	0	0	1	0	0	1	0	0	8	4.26869	25.0417	0	0	0	1
15510911	22376723	31968877	22	0	1	15	1	32	3	41	54	93	75	20	3.27	150	16.9	13	3	4.33333	0.7	26.7	1.4	3.9	141	16	15	0	0	0	0	0	0	0	0	0	1	0	0	1	1	1	4	24.437	43.4167	0	0	0	0
12327816	22385703	37523687	76	0	2	15	0	74	3	43	62	80	107	26	5.62	334	20.4	26	3.1	8.3871	0.6	30.6	1.1	3.2	154	13	12.4	0	0	0	1	1	1	0	0	0	1	1	1	1	1	0	8	1.55856	5.125	0	1	1	1
11470105	22388424	35742805	91	1	1	3	3	59	1	41	75	77	79	20	3.15	189	10.7	18	3.3	5.45455	1	30.5	1.4	3.7	143	21	15.5	0	0	0	0	1	0	0	1	1	0	1	0	0	0	0	11	1.1584	3.83333	0	1	1	1
17316181	22390175	31689230	62	1	3	15	7	50	2	41	82	56	80	10	3.2	110	14.9	57	2.8	20.3571	4.1	29.3	1.1	5.8	140	13	11.9	0	0	0	1	0	1	0	0	0	1	1	0	1	1	0	10	49.9052	50.5417	0	0	0	0
10384718	22404664	36785753	52	0	1	15	0	18	3	21	34	86	102	16	3.3	177	7.9	14	3.6	3.88889	1	24	1.1	3.9	138	8	12.3	0	0	0	0	1	0	0	0	0	0	1	1	0	1	0	8	1.19258	4.20833	0	0	0	0
15215284	22408154	30899559	86	0	1	10	4	42	2	31	78	84	74	22	3.27	254	13.9	24	2.8	8.57143	1.2	34	3.6	3.5	153	15	38	0	0	0	0	1	0	0	0	0	1	0	0	1	1	0	9	5.83502	5.75	1	1	1	1
16230666	22409768	37570671	49	1	3	15	4	20	2	26	25	85	65	15	4.31	189	19.7	17	4.1	4.14634	0.8	28	1	3.8	139	16	11.3	1	0	1	1	0	0	0	0	0	1	1	0	1	1	0	5	2.49692	5.20833	0	0	0	0
14930700	22430738	31262871	37	1	3	15	4	28	2	43	91	74	89	14	3.45	189	10.3	10	3.1	3.22581	0.9	31.7	1.3	4.6	138	17	14.8	0	0	1	0	0	0	0	0	0	1	0	0	1	1	0	4	26.717	28.75	0	0	0	0
10261771	22432336	36991816	45	0	1	15	4	52	3	52	100	110	114	32	2.89	150	9.2	39	3.1	12.5806	0.6	21.8	1.1	4.3	142	5	12.5	0	1	0	0	0	0	0	0	0	1	0	0	1	1	0	6	12.8215	12.6667	1	1	1	1
11014822	22443439	32886344	43	1	1	15	7	39	4	47	98	35	111	27	5.71	286	22	24	3.3	7.27273	1.7	32.5	1.2	6.7	134	19	13	0	0	0	0	0	0	0	0	0	1	0	0	1	1	0	3	14.2599	29.25	0	0	0	0
12055181	22445133	35040084	31	1	1	15	0	25	2	28	28	91	78	17	3.79	239	6.5	26	3.9	6.66667	1	26.7	1.1	4.5	139	16	11.8	0	0	0	1	1	0	0	0	0	0	0	0	0	0	0	8	1.41439	14.2917	0	0	0	0
15282573	22459803	36853748	91	0	3	12	2	33	2	35	50	89	77	21	5.28	188	11.8	17	4.2	4.04762	1	30.9	1.2	4.8	141	12	12.7	0	0	1	0	0	1	0	0	0	0	0	1	0	1	0	7	2.97106	5.79167	0	1	1	1
18163446	22460675	37930744	91	0	3	15	0	38	3	42	40	78	66	20	2.71	122	8.5	20	2.8	7.14286	0.8	29.3	1.4	3.5	139	19	15.4	0	0	1	1	0	1	0	0	0	1	1	0	1	0	0	8	1.05796	4.95833	0	0	0	0
16597308	22463286	31959633	58	0	2	15	5	52	3	37	63	88	86	27	3.8	208	8.7	189	3.3	57.2727	3	26.4	1.5	5.7	141	16	16	0	0	0	1	1	0	0	0	0	1	1	0	1	1	0	10	21.5954	44.7083	0	0	0	0
16417689	22468340	38802007	62	0	1	15	0	36	1	19	24	80	79	17	4.69	235	7.8	17	3.5	4.85714	0.6	26.1	1.2	3.5	143	13	13.2	0	0	0	0	0	1	0	0	0	0	1	1	0	0	0	10	2.65346	9.75	0	0	0	0
10330086	22471856	34552642	47	0	1	15	0	25	2	40	46	131	125	40	4.86	254	11.6	9	3.9	2.30769	0.7	27.8	1	3.9	134	19	10.8	0	1	1	0	0	1	0	0	1	1	1	0	1	0	0	5	10.5644	17.3333	0	0	0	0
17031853	22475814	31344447	58	1	3	15	4	41	2	37	57	85	57	22	4.67	347	14.9	28	4	7	2.1	30.2	1.4	4.2	137	20	15.1	0	0	1	1	0	0	0	0	0	1	1	0	1	0	0	6	4.84447	5.83333	0	0	0	0
10350119	22478414	34776044	74	0	1	15	2	48	2	40	57	71	89	24	4.16	184	7.7	16	2.8	5.71429	0.7	24.9	1.2	4.3	136	18	12.8	0	0	1	0	1	1	0	0	0	1	0	1	1	1	0	9	14.8249	28.9583	0	0	0	0
11977213	22490406	35449448	83	1	1	15	1	61	4	47	67	67	60	17.5	4.25	254	15.5	31	3	10.3333	1.3	27.5	1.3	4.1	138	24	13.6	0	0	0	0	0	0	0	0	0	1	1	1	1	0	0	9	6.32565	21.75	0	0	1	1
11208503	22525122	38691951	75	0	3	15	1	44	3	39	72	88	101	26	2.52	269	16.5	21	2.7	7.77778	1.6	25.4	1.1	3.8	145	18	11.4	0	0	0	1	1	0	0	0	1	1	0	0	1	1	0	13	18.9062	22.4583	0	1	1	1
15824630	22538714	35177744	56	1	3	15	0	38	4	37	90	90	123	30	4.43	198	2.8	32	2.8	11.4286	2	26.2	1.3	4.4	139	19	13.9	0	0	0	0	0	1	0	0	0	1	0	1	1	1	0	8	26.924	85.25	0	0	1	1
16778843	22554285	32414451	76	0	1	14	1	38	2	37	45	99	77	24	4.65	373	10.9	18	4	4.5	1.1	41.2	1.1	3.2	140	14	11.5	0	0	1	0	0	1	0	1	0	1	1	0	1	0	0	6	2.6976	7.66667	0	0	0	1
19164907	22574333	35597546	62	1	1	15	1	72	3	51	95	75	73	24	4.5	215	19.9	19	3.4	5.58824	1.1	80.9	1.1	4.2	135	15	12.4	0	0	1	0	0	0	0	0	1	1	1	0	1	1	0	7	9.10758	12.25	0	0	0	0
19329421	22584547	38366730	51	1	1	15	0	32	2	37	80	90	63	11	4.91	141	20.4	22	3.3	6.66667	1.4	33.5	1.1	4.5	141	14	12.3	0	1	1	0	0	0	0	0	0	1	0	0	1	1	1	8	25.219	32.9167	0	0	0	0
15721974	22585455	34907326	64	1	1	11	2	39	2	33	46	123	102	22	5.2	176	11.1	33	2.5	13.2	0.9	24.8	1.3	4.3	133	14	14.3	0	1	1	1	0	0	0	0	0	0	0	0	0	1	1	4	1.02683	13.625	0	1	1	1
17800164	22586406	31039832	80	1	3	14	1	31	2	27	46	72	66	9	2.93	167	6	26	3.6	7.22222	1.6	27.1	1	4.2	141	12	10.4	0	0	0	1	0	0	0	0	0	0	1	0	1	0	0	9	1.74704	2.70833	0	0	0	1
13000820	22604645	30692490	60	1	1	15	0	20	1	18	21	96	71	18	4.84	229	8.8	11	4.1	2.68293	0.8	29.2	1.1	4.2	142	14	11.9	0	0	1	0	0	0	0	0	0	0	0	1	0	0	0	6	3.00145	3.04167	0	0	0	0
11167839	22608021	38824019	67	0	3	14	1	31	3	40	56	106	110	24	2.71	110	9.5	25	2.9	8.62069	1	21.4	1.4	3.7	129	9	15.2	0	0	0	1	0	0	0	0	0	0	0	1	0	1	0	12	4.15591	8.375	0	1	1	1
14236790	22619946	33853462	62	1	1	9	0	34	3	28	48	81	91	21	3.09	265	11.9	23	4.3	5.34884	1.2	25.4	1.1	3.9	138	12	11.7	0	0	1	0	0	0	0	0	0	1	0	0	1	0	0	6	3.83603	3.875	0	1	1	1
17124711	22621216	38176689	54	0	1	15	0	34	4	49	62	87	90	18	3.41	200	8.2	14	3.5	4	0.7	94.2	1.2	3.7	142	17	13.5	0	0	0	0	0	0	0	0	0	1	0	0	1	1	0	3	29.9611	30	0	0	1	1
16949150	22630344	32360906	50	1	1	11	2	20	2	21	33	83	80	18	4.72	263	8.7	11	3.6	3.05556	0.8	27.4	1.3	4.6	133	18	14.1	0	1	1	1	0	0	0	0	0	1	1	0	1	0	0	7	2.66235	6.20833	0	0	0	0
13382107	22636115	37452686	74	0	1	15	0	29	4	43	48	91	94	20	4.31	348	14.8	16	3.9	4.10256	0.8	43	1.1	4.6	138	17	12.6	0	1	1	0	1	1	0	0	0	1	0	1	1	1	0	10	4.89269	14.7917	0	0	0	0
16974395	22646581	33528778	77	0	1	15	1	49	3	33	40	84	108	20	2.99	1044	33.2	20	3.7	5.40541	1	28.1	1.1	5.3	128	18	12.3	0	0	0	1	1	0	0	0	0	1	0	0	1	0	0	13	2.12866	42.8333	0	0	0	1
12229037	22647903	36668466	36	1	1	15	0	15	2	28	36	78	135	26	4.16	239	9.7	12	4	3	0.9	37.2	1.3	3.8	137	17	13.9	0	0	0	0	1	0	0	0	0	1	0	0	1	0	0	2	13.5058	15.75	0	0	0	0
10679238	22655773	30883942	85	0	1	14	1	31	0	26	33	97	57	16	3.37	350	9.9	15	3.9	3.84615	0.7	27.8	1.1	4	125	15	11.9	1	0	1	0	0	1	0	0	0	0	0	0	0	1	0	8	1.91988	16.75	0	1	1	1
16553597	22656007	37216041	80	1	1	15	0	39	3	42	41	103	111	13	4.98	224	12.6	17	3.8	4.47368	1	27.3	1.2	4.3	138	17	13	0	0	0	0	1	1	0	0	0	1	1	0	1	1	0	9	6.06928	6.66667	0	1	1	1
19898116	22663876	34968719	61	1	3	13	1	25	1	22	31	106	63	20	5.21	180	7.9	19	3.8	5	1	26.6	1.3	3.7	139	14	13.6	0	0	1	1	0	0	0	0	0	1	1	0	1	0	0	8	7.22326	7.25	0	0	0	0
15679076	22668189	34155445	55	0	1	12	3	20	2	28	32	105	77	34	4.18	124	6.7	13	3.3	3.93939	0.6	25.4	1.1	3.4	137	18	11.4	0	0	0	0	0	0	0	0	1	1	0	0	1	1	0	5	7.7538	16.75	0	0	0	0
16760180	22669613	39054672	86	1	1	15	4	56	2	47	67	51	84	33	3.9	174	5.2	63	3.3	19.0909	2.7	22.5	1.4	3.7	158	19	15.1	0	0	0	0	0	0	0	0	0	1	0	1	1	1	0	14	5.93883	32	0	0	1	1
19130309	22673732	30770782	61	1	1	15	8	39	3	33	32	65	78	11	3.63	233	22.9	12	3.2	3.75	0.9	33.8	1.2	4.2	139	10	13.9	0	0	0	0	1	1	1	0	0	1	0	0	1	0	0	8	3.51932	17.4167	0	0	0	0
18195437	22675688	37080187	77	0	1	15	0	44	3	38	43	92	100	9	3.77	196	16.2	16	3	5.33333	0.9	25.8	1.3	4.5	145	13	14.3	1	1	1	0	0	1	0	0	0	1	0	1	1	0	0	14	3.15324	8.875	0	0	0	0
16258874	22677714	38518443	72	0	1	15	0	42	3	32	62	75	99	20	4.61	394	26.4	11	3	3.66667	0.5	26.2	1.3	4	137	14	14.3	0	1	0	0	1	0	0	0	0	1	0	1	1	1	0	14	15.0331	15.2083	1	1	1	1
14125217	22678449	39097262	86	0	1	15	0	30	3	32	21	105	57	19	3.11	193	3.5	11	3.8	2.89474	0.8	29.4	1	4	139	14	11.2	0	0	1	0	0	0	0	0	1	0	1	0	0	0	0	8	1.56988	6.58333	0	0	0	0
15819509	22689453	37441032	74	0	1	15	0	33	2	30	32	79	43	25	3.84	175	8	19	2.9	6.55172	0.8	26.3	1.3	4.4	138	12	14	0	1	1	0	1	1	0	0	0	1	1	0	1	0	0	8	4.80046	20.8333	0	0	0	0
15839729	22696424	30103980	59	1	1	15	0	15	1	27	22	80	53	18	3.73	280	11.9	11	3.4	3.23529	0.6	30.4	1.2	3.8	138	8	12.7	0	0	1	0	0	0	0	0	0	0	0	0	0	0	0	3	7.39125	7.41667	0	0	0	0
19373683	22699290	31178574	73	0	1	15	1	52	2	33	52	46	82	14	3.78	262	6.8	20	3.1	6.45161	0.6	31.7	1.2	4	128	15	14.3	0	0	1	0	0	0	0	0	0	1	0	1	1	0	0	7	5.75456	6.20833	1	1	1	1
15893296	22704972	30541346	91	0	3	15	0	58	3	39	89	100	48	28	2.66	291	79.8	48	2	24	1.7	25.4	1.8	4.8	141	15	19.8	0	1	1	0	0	1	0	0	0	1	0	1	1	1	1	9	1.85023	19.25	0	1	1	1
18562484	22712991	38080928	66	1	1	15	8	33	3	34	94	65	110	18	2.69	127	16.7	42	1.9	22.1053	2.5	34.3	1.4	3.9	148	17	14.9	0	0	1	0	1	0	0	0	0	1	0	1	1	1	1	10	13.9604	19.6667	0	0	1	1
14477097	22714569	36129382	79	1	1	15	1	44	2	25	38	79	113	18	3.05	132	4.8	42	3.3	12.7273	1.7	28.4	1.8	4.3	145	12	18.9	0	1	1	0	1	0	1	0	0	0	0	1	0	1	1	14	1.2506	7.95833	0	1	1	1
12246903	22717303	35853751	79	0	1	14	6	72	3	38	70	63	43	19	3.02	261	21.1	36	2.6	13.8462	1.2	26.1	1.3	5.1	136	23	13.7	0	0	1	1	0	0	0	0	0	1	0	0	1	1	1	11	3.56299	23.6667	0	0	0	1
12875006	22725750	34253541	57	1	1	15	0	17	2	25	31	98	107	24	4	175	7.1	21	3.4	6.17647	1.2	62.4	1.5	4.1	140	15	17.3	0	0	1	0	1	1	0	0	0	0	0	0	0	0	0	4	1.0347	5.91667	0	0	0	0
18405258	22733760	35901791	67	1	3	13	0	25	2	31	44	93	95	25	2.69	199	8	23	3.3	6.9697	1.7	25.2	1.2	3.9	138	16	12.6	0	0	0	0	1	0	0	0	0	1	0	0	1	0	0	9	8.05547	14.8333	0	0	0	0
13509520	22745677	38366796	67	1	1	15	0	20	2	23	24	96	87	17	4.48	203	8.5	13	4.1	3.17073	1	29.6	1.1	4.1	138	16	12.1	1	0	0	0	0	1	0	0	0	0	1	0	0	0	0	4	1.66463	1.70833	0	0	0	0
19690263	22753780	39798697	46	0	3	15	0	25	2	41	43	126	82	18	4.55	198	9.9	6	2.7	2.22222	0.6	23.4	1.1	3.9	130	5	12.4	0	0	0	0	0	0	0	0	0	1	0	0	1	0	0	4	8.85806	13.9167	0	0	0	0
10802770	22753901	39924706	66	1	2	15	0	33	2	44	47	140	107	19	4.19	180	4.9	16	3.6	4.44444	1.1	26.5	1.2	4.3	144	15	13.4	0	0	0	1	1	0	0	0	0	1	1	0	1	0	0	8	3.72288	5.83333	0	0	0	0
18455165	22765209	34503775	79	0	3	13	1	52	2	36	50	111	94	20	2.97	198	6.2	30	2.6	11.5385	2.2	28.3	1.1	4.4	143	21	11.8	0	0	1	1	1	1	0	0	0	1	1	1	1	1	0	12	9.9958	10	0	1	1	1
15471999	22769176	34568711	77	0	3	12	2	43	1	35	48	108	59	22	4.96	197	9.3	11	3.3	3.33333	0.6	27.9	1.2	3.1	145	21	13.1	0	0	1	0	0	1	0	0	0	0	1	0	0	0	0	7	2.18564	5.875	0	0	0	0
10525033	22771210	39846697	88	0	1	15	0	41	3	37	55	97	96	15	4.89	289	19.3	19	3.2	5.9375	1.4	150	1.8	4.6	137	16	19.8	0	1	0	1	1	1	0	0	0	1	1	1	1	1	0	13	5.76567	10.0833	0	0	0	1
18006986	22772765	33366016	68	0	1	15	0	20	0	28	23	86	60	17	4.15	561	10.2	7	4.2	1.66667	0.6	25.9	1.2	4.2	139	12	13.3	0	0	0	0	0	0	0	0	0	0	0	0	0	0	0	6	1.05426	2.875	0	0	0	0
17839628	22775797	39213423	84	0	1	15	1	44	2	45	75	72	76	10	4.26	318	7.2	12	3.2	3.75	0.7	25.8	1.2	3.8	138	17	13.6	0	0	1	0	0	0	0	0	0	1	0	0	1	1	0	6	10.9147	10.75	1	1	1	1
10188428	22776014	31485736	89	0	3	15	1	39	2	34	34	66	67	16	3.17	116	8.8	18	3.3	5.45455	1.1	26	1.1	4.5	137	20	11.9	0	0	0	1	0	0	0	0	0	0	1	1	1	0	0	8	4.95464	18.4167	0	1	1	1
11479858	22777545	34189676	65	1	1	15	3	52	3	43	70	111	87	16	4.72	180	13.5	10	3.9	2.5641	0.8	27	1	3.8	141	12	11.2	0	0	1	0	1	0	0	0	0	1	0	0	1	1	0	5	20.6265	26.1667	0	0	0	0
15206557	22778888	34368713	75	1	1	15	1	49	3	30	80	66	150	21	4.62	237	15.8	35	2	17.5	0.5	26.7	1.1	4.4	140	11	11.8	0	0	1	0	0	1	0	0	0	1	0	1	1	0	0	11	2.2887	20.7083	0	0	1	1
12347959	22779073	30503984	49	0	1	15	0	25	3	33	29	117	72	12	4.41	319	20.1	13	3.8	3.42105	0.7	22.4	1.1	3.8	137	20	11.5	0	0	0	0	0	0	0	0	0	0	0	0	0	0	0	2	7.79642	7.83333	0	0	0	0
17854792	22781086	37798338	59	1	1	15	1	53	3	47	63	55	88	21	3.17	38	17.8	21	3.1	6.77419	1.2	47.3	1.8	5.1	154	13	20.1	0	0	1	0	1	1	0	0	0	1	0	0	1	1	0	5	28.8895	31.8333	0	0	0	0
14071703	22781244	31178233	86	1	3	11	2	37	0	31	46	101	84	20	4.74	299	8.3	26	4.1	6.34146	1.3	36.4	1.7	4.1	142	18	18.1	0	0	0	0	0	1	0	0	0	1	0	0	1	0	0	10	3.63436	11.6667	0	0	1	1
17050489	22796829	31594732	58	1	3	14	1	34	3	33	50	98	136	32	3.29	139	12.7	14	2.2	6.36364	0.8	40.2	1.8	7.3	132	17	19.4	0	0	1	0	1	0	0	0	0	1	0	1	1	1	1	10	9.05887	35	0	0	1	1
11140309	22806924	30560223	57	1	1	15	0	21	0	34	55	109	59	19	3.72	276	10.3	10	4	2.5	0.7	26.3	1.2	4	134	13	13	1	0	1	0	0	0	0	0	0	1	1	0	1	1	0	3	11.3044	12.9583	0	1	1	1
12209212	22811886	33381407	28	0	1	15	2	15	3	29	53	88	126	35	3.74	60	11.1	7	2.4	2.91667	0.6	27.9	1.2	3.1	141	14	13.6	0	0	0	0	0	0	0	0	0	1	0	0	1	1	0	1	5.24729	11.1667	0	0	0	0
18108090	22818434	31203478	73	1	1	15	3	47	1	40	85	72	48	20	4.78	273	17.4	26	3.4	7.64706	1.1	30.4	1.1	5.1	142	12	11.6	0	0	1	0	0	0	0	0	0	0	1	0	0	0	1	5	4.22852	13.5417	0	0	0	0
14683399	22818662	35577020	88	1	1	12	9	66	3	37	83	56	75	17	1.91	90	1	70	2.4	29.1667	8	40.2	4.2	5.1	139	21	44.7	0	1	0	1	0	1	0	0	0	1	1	0	1	1	0	15	3.2749	22.75	0	0	0	0
10442543	22826044	34532159	59	1	2	15	10	68	4	53	137	77	107	28	3.15	51	24.9	54	2	27	5.8	43.7	1.4	3.7	129	15	15.6	0	0	0	1	0	1	0	0	0	1	1	0	1	1	1	9	1.81242	1.66667	1	1	1	1
11410945	22828400	34841085	58	0	3	15	1	29	4	39	35	85	81	15	2.32	121	8.4	8	3.1	2.58065	0.6	32.3	1.5	4.2	136	8	16.4	0	0	1	1	0	0	0	0	1	0	1	0	0	0	0	7	1.09935	15.7083	0	0	0	0
11714106	22831891	31865097	65	1	1	13	4	65	3	47	97	123	147	12	3.61	46	23.7	35	2.7	12.963	1.5	31.5	2.5	4.5	143	12	27.7	0	0	1	0	0	1	0	0	0	1	1	1	1	0	0	13	1.53104	36.8333	0	0	1	1
12468668	22831913	34160243	79	1	3	15	1	35	2	36	44	100	64	15	4.43	143	6.5	8	3.7	2.16216	0.7	21.3	1.2	4.7	139	18	12.9	0	0	1	0	0	0	0	0	0	0	1	0	0	0	0	5	16.7333	44.9583	0	0	1	1
15267698	22839702	36288158	75	0	1	15	6	34	2	34	75	80	83	12	3.02	97	8.9	13	2.7	4.81481	0.9	66.4	1.8	3.6	140	18	18.6	0	0	1	0	0	0	0	0	0	1	0	0	1	1	0	8	7.11043	9.33333	0	0	0	0
11515246	22845598	36891876	82	1	3	6	3	52	3	44	59	85	79	18	5.24	193	19.8	18	3.2	5.625	1.2	22.6	1.1	4.2	135	17	12	0	0	0	0	0	1	0	0	0	0	1	0	1	1	0	10	1.97561	13.8333	0	0	0	0
13960189	22847531	35873480	39	1	1	15	1	15	1	21	27	128	64	23	4.66	208	5.3	10	4.3	2.32558	1.1	40.7	1	4	140	11	11	0	0	1	0	0	0	0	0	0	0	0	0	0	0	0	4	3.59821	7.45833	0	0	0	0
11135588	22848293	31618350	42	1	3	15	7	33	2	22	55	86	84	38	2.57	156	34.3	48	3.1	15.4839	3.2	58.5	2	3.6	142	14	21.3	0	0	1	0	0	0	0	0	0	1	0	0	1	1	1	6	6.65367	92.8333	0	0	0	0
17605210	22849785	30955194	62	1	1	15	0	41	2	39	31	103	96	21	3.89	182	8.6	13	3	4.33333	0.7	68.7	1.2	3.4	141	14	13.5	0	0	1	0	0	1	0	0	0	1	1	0	1	0	0	5	3.87448	5.70833	0	0	0	0
11453961	22854863	37348189	64	1	1	15	1	31	2	36	39	85	65	16	4.43	194	8.2	13	2.8	4.64286	0.7	26.1	1.1	3.8	140	13	12.1	1	0	0	0	0	0	0	0	0	1	0	0	1	0	0	7	5.83043	22	0	0	0	0
17589545	22867577	35858521	45	1	1	15	0	22	3	33	47	106	83	30	2.65	115	4	4	2	2	0.3	26.8	1.1	3.1	139	11	11.7	0	1	1	1	0	0	0	0	0	0	0	0	0	1	1	5	9.01742	24.6667	0	0	0	0
13802637	22868734	38068762	43	0	3	11	2	23	3	24	35	80	99	23	4.31	442	15.4	9	4	2.25	0.6	23	1.1	3.9	135	16	11.8	1	0	1	0	0	0	0	0	0	1	0	0	1	0	0	4	2.66324	3.5	0	0	0	0
16009685	22872737	38719881	86	0	3	10	2	43	4	29	44	112	117	17	5.06	219	14.8	18	4	4.5	1	21.1	0.9	3.7	141	14	11.4	0	0	0	1	0	1	0	0	0	0	0	0	1	0	0	11	1.08645	4.95833	0	1	1	1
13687364	22878711	30650376	57	0	1	15	2	56	4	39	106	85	88	16	5.42	322	28.9	27	2.4	11.25	0.8	32.5	1	4.5	140	15	10.5	0	1	1	1	0	0	0	1	0	1	1	0	1	1	0	6	10.0457	9.91667	1	1	1	1
16277409	22879963	38423938	74	0	1	15	2	32	4	46	92	146	101	17	4.65	269	16	18	2.2	8.18182	0.5	27.3	1	3.7	140	12	12.4	0	0	0	0	1	1	0	0	0	1	0	0	1	1	0	7	25.9958	25.9167	1	1	1	1
14754381	22886639	32871336	82	0	3	15	0	24	2	28	28	121	118	17	3.74	186	5.6	9	3.8	2.36842	0.5	28.2	1.1	3	139	12	12.3	0	0	1	1	0	0	0	0	0	0	1	0	0	0	0	9	5.79212	8.625	0	0	0	0
12395220	22887321	30799979	77	0	3	15	0	28	2	28	38	122	139	16	4.4	118	6.6	15	4.1	3.65854	1.4	27.6	1.2	3.8	144	12	12.8	0	0	0	0	0	1	0	0	0	0	1	0	1	0	0	9	2.38066	2.375	0	0	0	0
13396234	22890738	30757023	73	0	1	15	5	41	2	30	70	62	59	17	2.16	91	9	15	3.2	4.6875	0.6	34.6	1.5	3.7	140	9	16.3	0	0	1	0	1	0	0	0	0	1	0	1	1	0	0	7	5.22988	12.8333	0	0	0	0
13671107	22907089	31185256	74	1	2	15	1	34	1	34	29	100	50	16	4.94	116	5.9	16	3	5.33333	1	26.7	1.5	3.9	142	13	15.8	0	0	0	1	1	1	0	0	0	1	1	1	1	1	0	10	15.0413	21.8333	0	0	0	0
10497983	22915476	36996865	60	0	2	3	7	100	3	54	138	99	35	22	2.51	224	11.1	52	2.6	20	3.6	59	2.5	5.7	141	34	27.1	0	0	0	1	0	0	0	0	0	1	0	1	1	1	0	14	2.76168	6.41667	1	1	1	1
18553552	22921150	33751464	82	1	3	7	0	51	2	41	59	115	97	27	3.32	180	9.6	33	3.9	8.46154	1.7	25.7	1.1	5.2	144	14	11.9	0	0	1	1	0	1	0	0	1	0	1	0	1	0	0	12	1.26519	3.91667	0	1	1	1
12843379	22930953	34970191	53	0	1	15	7	34	3	48	56	78	109	34	4.78	175	10.9	29	3.2	9.0625	2	30	1.5	4	129	17	16	0	0	1	0	0	0	0	0	0	1	1	0	1	1	1	5	7.16494	17.125	0	0	0	0
15155251	22934022	36042298	85	0	2	14	1	29	2	29	29	116	78	19	4.49	296	9.6	16	4.1	3.90244	0.9	25.6	1.1	3.3	140	16	12.5	0	0	1	0	0	0	0	0	0	1	0	0	1	0	0	7	1.79762	4.58333	0	0	0	0
12915346	22943828	39753131	61	1	3	15	0	36	3	29	52	67	156	26	3.24	344	11.7	9	2.1	4.28571	0.7	29.2	1.1	4.1	141	14	11.7	0	0	0	0	0	1	0	0	0	0	0	1	0	0	0	10	1.13248	14.7083	0	1	1	1
15672796	22945526	35971467	75	0	1	14	1	58	3	38	64	84	87	16	4.64	248	17.3	30	3.2	9.375	0.8	24.3	1.1	5	133	18	12.4	0	0	1	1	0	1	0	0	0	1	1	1	1	1	1	15	3.96755	10.7083	0	1	1	1
17172316	22952230	37537224	54	1	1	15	4	36	4	45	59	85	142	24	3.59	481	47	23	2	11.5	0.8	29.6	1.6	4	135	12	18.1	1	1	0	0	0	0	0	0	0	1	0	0	1	1	1	5	15.8463	28.7083	0	0	1	1
18096403	22955420	32575912	80	1	3	15	1	40	2	41	42	48	61	18	4.06	143	13.7	33	4	8.25	1.1	35.3	1.4	4.4	136	18	15.3	0	0	1	1	0	1	0	0	0	1	1	1	1	0	0	8	1.50892	5.70833	0	0	0	0
18074355	22964568	32940797	83	0	2	11	2	37	3	32	37	87	90	22	2.87	239	8	35	3.4	10.2941	1.3	24.6	1.2	4.5	134	17	12.8	0	0	0	1	1	0	0	0	0	1	1	0	1	1	0	10	21.5643	23.7083	0	0	1	1
18753289	22969474	30052781	31	1	3	15	0	33	4	44	96	102	112	28	4.97	250	25.5	11	3	3.66667	1	27.8	1.1	3.5	140	19	11.4	1	0	1	0	0	0	0	0	0	1	0	0	1	1	0	1	5.33044	4.79167	1	1	1	1
15282725	22972164	33394616	33	1	3	10	3	26	4	34	51	71	116	12	4.04	100	3.4	12	3.2	3.75	1.6	21.2	1.2	4.1	141	15	12.9	0	0	0	0	0	0	0	0	0	1	0	0	1	1	0	1	5.34318	7.20833	0	0	0	0
17920744	22983262	34249012	43	1	1	15	0	15	1	26	22	119	79	16	5.45	217	7.8	13	4.4	2.95455	0.8	31.8	1.1	4.1	134	15	12.1	0	0	1	1	0	0	0	0	0	0	1	0	0	0	0	2	1.847	1.875	0	0	0	0
10774619	22990451	31236358	78	1	1	13	1	30	1	31	43	99	67	15	3.95	148	9.2	21	3.9	5.38462	1.1	27.6	1	3.7	141	12	10.9	0	0	1	0	0	0	0	0	0	0	1	0	0	0	0	7	4.09645	6.91667	0	0	0	0
14636748	22993351	31404511	67	1	1	14	1	61	2	38	109	91	106	24	4.07	89	8.4	89	2.6	34.2308	6.7	23.8	1.4	4.9	133	19	15.3	0	0	0	1	1	1	0	0	0	1	0	0	1	1	1	8	6.9606	28.75	0	0	0	1
16937639	22995939	30472053	55	0	1	15	0	18	2	24	25	106	88	15	4.6	189	7.5	15	4.2	3.57143	0.6	26.5	1	3.7	143	16	11.1	0	0	0	1	0	0	0	0	0	0	1	0	0	0	0	6	8.65597	8.70833	0	0	0	0
10059406	23005038	32557628	64	0	3	15	4	39	4	32	53	85	105	18	3.76	453	30.7	37	2.1	17.619	5.8	25.4	1.4	3.7	148	30	15.7	0	0	0	1	0	0	0	0	0	1	0	1	1	1	0	10	13.7942	19.7083	1	1	1	1
13060936	23010240	37687462	87	0	1	13	1	47	3	44	55	94	71	16	3.7	397	13.1	23	3.7	6.21622	1.2	30	1.1	4.6	139	15	12.3	0	0	0	0	0	0	0	0	0	0	1	0	1	0	0	10	2.17899	2.875	0	1	1	1
11187913	23019275	31458566	65	0	3	15	0	29	3	29	53	85	81	18	3.77	309	12.1	15	3.5	4.28571	0.8	25.5	1.2	3.9	139	12	13.7	1	0	0	0	0	1	0	0	0	1	1	0	1	1	0	6	5.06874	11.7917	0	0	0	0
10945983	23036014	38109740	88	0	1	15	0	34	2	43	70	127	57	14	3.34	153	6.7	23	3.8	6.05263	1	30.9	2	3.5	138	15	21.6	0	0	1	0	1	1	0	0	0	1	1	0	1	1	0	8	8.32173	13.1667	0	0	0	0
12520549	23043328	31719450	71	1	1	11	3	47	4	40	41	79	78	16	2.72	127	13.8	14	3.6	3.88889	0.8	31.4	1.4	3.6	141	12	15.6	0	0	1	0	0	1	0	0	0	1	1	0	1	1	0	5	20.4203	20.2917	0	0	0	0
14623286	23049575	37180959	80	0	1	9	1	38	3	24	50	135	103	20	4.99	160	10.9	38	4.3	8.83721	1.3	32.6	1.6	3.7	147	18	17	0	0	1	1	1	1	0	0	0	0	1	0	1	1	0	14	1.77949	13.0417	0	0	0	0
17900786	23053192	38657684	67	0	1	14	0	25	3	25	24	107	78	11	4.32	291	14.1	13	4.2	3.09524	0.7	29.3	1.1	3.8	143	22	12	0	0	1	1	0	0	0	0	0	0	1	1	0	0	0	8	4.69257	11.5	0	0	0	0
14800685	23054416	39552719	21	0	1	15	0	35	3	36	104	111	107	24	5.28	236	22.3	9	3.7	2.43243	0.6	27.1	1.1	3.5	145	16	12.4	0	1	0	0	0	0	0	0	0	1	0	0	1	1	0	1	31.7198	49.5833	0	0	0	0
15166228	23070511	39571806	44	1	3	15	0	27	4	38	64	91	63	20	3.95	197	10	13	2.9	4.48276	0.8	29.3	1.5	3.9	138	15	16.7	0	0	1	1	1	1	0	0	0	1	1	0	1	1	0	7	11.5785	31.2917	0	0	0	0
11993259	23072371	32269643	76	0	1	15	0	45	2	41	57	144	102	17	3.57	297	8.7	14	3.5	4	0.8	24.8	1.2	4	138	13	13.4	0	0	1	1	0	1	0	0	0	1	0	0	1	0	0	9	2.22862	4.95833	0	0	0	1
14546693	23077938	34773967	50	1	1	15	0	51	4	45	97	80	93	21	4.83	257	11.9	20	4.5	4.44444	1.1	18.6	1.2	4.1	137	18	13.8	0	0	1	1	0	0	0	0	0	1	0	0	1	1	0	4	2.00911	1.95833	1	1	1	1
16103368	23080588	36688572	47	1	1	15	0	26	3	32	27	135	91	18	5.12	270	9.6	16	4.4	3.63636	1	30.2	1	4	139	19	10.7	0	0	1	0	0	0	0	0	0	0	0	0	0	0	1	4	2.78932	3.79167	0	0	0	0
18132013	23086340	37086726	49	0	1	15	0	33	3	30	44	106	101	22	4.27	363	15.4	21	3.4	6.17647	1	22.6	1.1	5	143	18	11.5	0	1	0	0	0	0	0	0	0	1	0	0	1	1	0	7	12.8927	17.6667	0	0	0	0
11426065	23089468	33199197	57	1	1	15	4	34	2	46	76	63	52	18	3.16	63	6.5	12	2.1	5.71429	1.5	38.4	1.4	3.9	136	16	15.3	0	0	1	1	0	0	0	0	1	1	0	0	1	1	1	10	9.72998	15.4583	0	0	1	1
11534955	23090811	35956395	74	1	1	11	2	34	2	38	39	106	71	18	4.87	367	11.7	16	3.4	4.70588	0.8	28.4	1.2	3.9	137	13	13	0	0	0	0	1	1	0	0	0	1	1	0	1	1	1	8	28.0802	34.7917	0	0	0	1
17395063	23092156	38419228	72	1	3	15	12	67	3	58	132	55	119	22	4.29	65	16.4	23	3.8	6.05263	2.1	61.2	4.5	5.1	140	21	48.3	0	0	1	0	0	1	0	0	0	1	1	0	1	1	0	6	4.06883	3.95833	1	1	1	1
12619068	23109817	39463279	68	0	1	15	0	59	3	50	122	85	91	24	2.92	327	13.3	30	3.3	9.09091	1	45.9	1.2	5.1	119	14	13.2	0	0	1	0	1	1	1	0	0	1	0	0	1	1	0	7	51.6933	23.7917	1	1	1	1
18631951	23111676	30622575	48	1	1	13	1	25	1	27	31	76	80	31	4.78	334	10.1	22	2.8	7.85714	0.9	21.2	1.4	4.9	142	10	15.5	0	0	0	1	0	0	0	0	0	1	0	0	1	0	0	4	4.94428	13.0833	0	0	0	0
16433295	23113494	35493047	30	0	1	15	0	12	1	45	78	103	71	34	5.65	443	8	10	3.9	2.5641	0.9	30.6	1.4	4	138	13	14.8	0	0	0	0	0	0	0	0	0	0	0	0	0	1	0	3	1.93757	9.25	0	1	1	1
18711028	23115832	32578607	83	0	1	15	0	53	3	56	88	75	63	18	2.92	126	5.9	26	2.9	8.96552	1.1	33.5	1.4	3	144	15	15	0	0	0	1	1	1	0	0	0	1	0	0	1	1	0	12	6.93389	15.5	0	0	1	1
15692407	23125765	35494142	66	1	3	15	0	40	4	31	15	102	68	21	4.48	185	39.3	13	3.6	3.61111	1	24.3	1.1	4.3	145	16	12	0	0	0	0	0	0	0	0	0	1	1	0	1	1	0	8	5.44103	5.375	1	1	1	1
11437954	23128645	38151790	91	1	1	12	5	44	1	24	54	67	69	15	3.33	286	9.7	47	3.4	13.8235	1.9	27.6	1.2	3.6	142	17	13.2	1	0	0	0	1	0	0	0	0	1	1	0	1	0	0	10	2.10296	6.16667	0	1	1	1
19982539	23136520	31123584	46	1	3	11	2	22	3	27	53	108	79	16	4.84	237	12.8	20	3	6.66667	1.1	26.9	1.1	4.1	139	14	12.3	0	0	0	0	1	0	0	0	0	1	0	0	1	1	0	5	19.8705	42.125	0	0	0	0
10092227	23138040	33365234	80	0	3	15	3	60	3	52	105	65	78	18	5.27	100	16.2	39	2.9	13.4483	1.8	25.9	2.5	4.4	149	19	27	0	0	1	0	0	1	0	0	1	1	0	0	1	1	0	6	11.1068	22.7917	0	0	1	1
13185626	23141143	35480436	65	1	1	14	3	41	2	38	48	72	85	28	3.36	137	10.4	66	1.8	36.6667	1.5	27.8	1.8	4.4	137	10	19.2	0	0	1	1	0	1	0	0	0	1	0	0	1	1	0	5	8.90951	8.875	0	0	0	1
13053494	23143840	30741900	79	1	3	11	2	34	3	26	24	86	77	20	3.51	356	14.8	14	3.1	4.51613	0.8	31.9	1.5	3.6	135	13	16	0	0	1	0	0	0	0	0	0	0	1	0	0	1	1	9	5.33483	28.4583	0	0	0	0
15324110	23159042	38425235	76	1	3	15	0	24	1	28	25	93	60	13	3.6	240	10.7	23	4.1	5.60976	1.1	27.4	1	4.2	143	13	10.8	0	1	1	0	0	0	0	0	0	1	0	0	1	0	0	5	2.79227	2.79167	0	0	0	0
18752961	23160673	32662393	78	0	1	15	0	33	3	43	75	90	61	15	3.6	203	5.4	11	2.7	4.07407	0.7	31.5	1	3.6	141	13	11	0	0	1	0	0	1	0	0	0	1	1	1	1	1	0	6	15.9206	26.7917	0	0	1	1
15347301	23164427	31498880	83	1	1	14	1	33	2	36	32	86	104	22	3.39	255	7.4	24	3.3	7.27273	1.2	26.5	1.5	4.3	143	11	16.8	1	0	1	0	1	1	0	0	0	1	0	1	1	0	1	10	2.39124	12.375	0	0	1	1
19732174	23190056	36838213	73	0	1	10	2	51	4	42	71	96	76	18	3.83	264	17.9	29	2.7	10.7407	1.5	23.1	1.1	4.1	140	17	12	0	0	1	1	0	0	0	0	0	1	1	0	1	1	0	7	18.3724	18.3333	1	1	1	1
18948896	23190531	38243705	71	1	2	11	4	38	2	33	54	103	77	22	5	139	12.1	16	3.9	4.10256	1.5	26.6	1.1	3.9	140	11	12	0	0	0	1	1	0	0	0	0	1	0	0	1	1	0	13	19.9324	148.583	0	0	0	0
11060251	23208879	34809083	83	0	2	14	8	63	2	38	85	110	73	13	4.25	108	6.6	51	2.5	20.4	1	39.2	1.1	5	148	11	12.3	0	1	0	0	1	0	0	0	0	0	0	0	0	1	0	7	3.59443	7	0	0	1	1
11107643	23210940	31733141	60	0	2	13	0	27	2	33	45	82	76	12	3.37	214	7.3	18	3.5	5.14286	1.3	22.5	1.2	3.6	141	15	13.4	1	0	0	0	0	0	0	0	1	1	0	0	1	0	0	9	2.27671	6.58333	0	0	0	0
12372508	23215152	37498095	70	0	1	15	0	28	2	27	34	94	76	14	3.88	114	2.6	12	3.7	3.24324	0.6			3.7	142	14		0	0	1	0	0	0	0	0	0	0	1	0	0	0	0	7	1.08683	2.16667	0	0	0	0
17584533	23218321	35010680	74	1	1	15	0	57	3	34	55	104	108	17	3.55	205	6	26	3	8.66667	1.3	25.6	1	4.9	145	13	11.2	0	0	1	1	1	1	0	0	1	1	1	0	1	1	0	9	3.90728	20.9583	0	1	1	1
19602094	23226429	33014515	34	0	1	15	2	24	4	39	45	138	96	13	2.17	161	17.3	32	2.5	12.8	1.1	23.8	1.3	3.3	145	13	13.8	0	0	0	0	0	0	0	0	0	1	0	0	1	1	0	2	10.2911	55.0417	0	0	0	0
10531372	23229082	31189292	86	0	2	15	2	37	3	44	70	89	79	14	2.52	135	13.5	26	3	8.66667	1.7	27.6	1.7	3.6	141	13	18.7	0	0	0	0	1	1	0	0	0	1	0	1	1	1	0	6	6.97278	12.8333	0	0	0	1
18203919	23232448	31388393	59	1	1	14	2	20	2	28	26	97	65	16	4.35	191	6.4	17	4.1	4.14634	0.9	27.3	1.1	3.7	144	11	12.3	0	1	1	0	0	0	0	0	0	0	0	0	0	0	0	5	4.74671	4.79167	0	0	0	0
10649627	23248261	33678745	47	1	1	3	10	84	3	47	143	48	49	21	4.71	209	22.9	53	3.3	16.0606	2.8	31.4	1.2	5.7	135	17	12.8	0	0	0	0	0	0	0	0	0	1	1	0	1	1	0	6	4.30405	4.41667	1	1	1	1
17407744	23252805	36408300	82	0	1	15	4	57	4	62	70	76	111	17	3.88	228	19.1	21	2.8	7.5	1.2	150	1.8	5	148	31	19.7	0	1	1	0	1	1	0	0	0	1	1	0	1	1	0	7	1.903	1.75	1	1	1	1
10354409	23255977	37946743	50	0	3	15	0	50	3	33	56	100	113	32	2.31	139	0.3	13	3.3	3.93939	0.7	25.6	1.2	4.1	141	15	12.6	0	0	1	0	0	0	0	0	0	0	0	0	0	0	0	7	1.19219	6.95833	0	0	0	0
13489427	23274831	35818483	59	0	3	15	0	28	4	49	43	84	105	16	3.74	263	14.2	12	3.6	3.33333	0.8	25.2	1.2	3.5	141	11	13.4	0	0	1	0	0	0	0	0	0	1	0	0	1	1	0	5	34.291	58.0417	0	0	0	0
19549491	23275605	30900872	69	1	1	3	9	63	2	40	83	102	85	14	2.75	119	12.3	14	3.4	4.11765	1	46.3	1.9	4.5	146	16	19.8	0	0	0	0	0	0	0	0	0	1	1	0	1	1	0	5	4.25729	3.29167	1	1	1	1
14987757	23277259	38488046	33	0	3	15	3	30	3	39	45	73	82	32	4.03	213	25.2	12	1.9	6.31579	0.6	24.9	1.2	5.1	139	10	13.4	0	0	0	0	0	0	0	0	0	0	0	0	0	0	0	4	1.75137	43.75	0	0	1	1
14419707	23282211	31206431	71	0	3	11	0	39	2	31	46	112	91	15	2.99	180	7.5	18	3.1	5.80645	1.9	30.7	1.1	5.1	141	14	12.4	0	0	0	0	0	0	0	0	0	1	0	0	1	0	0	7	5.42922	17.75	0	0	0	0
16171489	23282358	34992596	84	0	1	14	6	71	3	41	70	73	92	24	3.42	42	22.6	67	2.8	23.9286	2	45.3	2.5	5.6	131	23	27.7	0	0	1	0	0	1	0	1	0	1	0	1	1	1	1	14	2.89885	7.16667	0	1	1	1
18987520	23287127	31993678	69	0	1	15	1	43	1	32	24	113	71	20	5.44	123	14.7	48	2.8	17.1429	1.1	27.5	1.6	4.7	148	13	17.2	0	0	0	0	1	0	0	0	1	1	0	0	1	1	0	8	3.45747	16.5833	0	0	0	0
12106600	23289846	31825818	62	1	3	15	0	28	4	43	78	98	80	12	4.86	233	13.5	20	2.7	7.40741	1.1	25.5	1.4	5.1	142	15	16.1	1	0	1	0	0	1	0	0	0	1	1	0	1	1	0	4	7.76041	7.58333	1	1	1	1
17805311	23292727	38532103	91	0	1	13	1	38	2	35	48	109	128	22	4.8	138	7.5	15	3.6	4.16667	0.6	31.2	1.1	3.6	139	13	11.6	0	0	1	1	1	1	0	0	0	1	1	1	1	1	0	10	7.34786	12.875	0	0	0	0
13835898	23303121	32496248	62	0	2	15	0	32	2	34	51	117	97	20	3.69	418	6.6	14	2.9	4.82759	1.4	29.8	1.2	4	138	14	13.4	0	0	1	1	1	1	0	0	0	1	1	1	1	1	0	12	9.59606	17.5	0	0	0	0
12432545	23307487	34166755	85	1	1	15	1	26	2	30	36	78	56	20	4	133	5.6	17	3.7	4.59459	0.9	36.7	1.1	4.2	140	12	13.3	0	0	1	0	1	0	0	0	0	0	0	0	0	0	0	6	2.92493	4.70833	0	0	0	0
14317999	23313902	35397377	91	0	2	5	4	52	1	41	60	145	69	16	3.97	194	8.5	22	3.8	5.78947	1.6	22.3	1.4	4.3	136	13	14.6	1	0	0	0	0	0	0	0	0	0	0	0	1	0	0	9	2.89091	6.08333	0	1	1	1
18928259	23316259	33086527	85	0	1	14	1	35	2	40	42	108	99	26	4.62	164	6	11	3.8	2.89474	0.9	32.7	1.3	3.5	144	15	14.7	0	0	0	0	0	1	0	0	0	1	0	1	1	0	0	7	2.96469	3	0	0	0	0
15281401	23317019	36699230	91	0	1	13	1	57	3	34	45	115	110	15	5.03	168	20.8	28	3.1	9.03226	0.8	26.1	1.1	3.7	138	20	11.9	0	0	0	0	1	1	0	0	0	1	1	1	1	0	0	8	3.61545	13.5833	0	0	0	0
12306921	23324733	37933832	52	1	1	15	0	20	1	16	22	79	71	21	4.6	169	7.6	8	3.6	2.22222	0.9			4.1	142	12		0	0	0	0	0	0	0	0	0	1	0	0	1	0	0	5	1.50762	5.375	0	0	0	0
10649299	23334742	35217255	87	0	1	13	1	35	3	28	45	76	111	16	3.95	304	14.1	24	3.2	7.5	1.1	26.8	1.9	3.5	143	15	20.9	0	0	1	0	1	1	0	0	0	0	0	0	0	0	0	7	1.26111	18.2917	0	0	0	0
16649469	23366889	37460250	83	1	1	15	0	40	2	46	51	105	54	15	4	223	10.3	8	3.4	2.35294	0.9	25	1.2	3	139	15	14.4	0	0	0	0	0	1	0	0	0	1	1	1	1	1	1	8	16.9308	16.875	1	1	1	1
18265876	23372460	36145280	88	0	1	14	1	37	2	31	48	121	78	30	3.95	185	9.6	20	3	6.66667	1	26.6	1.4	4.1	144	17	14.9	0	0	1	0	1	1	0	0	0	1	1	0	1	1	0	10	5.04308	11.875	0	1	1	1
15241494	23399342	36364510	40	1	1	15	3	56	4	48	91	84	107	16	2.83	100	12.3	123	2.3	53.4783	3.7	44.6	2	6	142	16	21.3	0	0	1	1	0	0	0	0	0	1	0	0	1	1	1	9	24.9912	51.7083	0	0	0	0
16746504	23405865	32267133	74	0	1	9	0	41	3	32	60	104	107	23	4.03	252	11.4	29	3.8	7.63158	1.3			3.5	146	16		0	0	0	1	1	1	0	0	0	1	0	0	1	1	0	12	3.04849	5.08333	0	1	1	1
14890817	23413180	33069317	27	1	1	15	0	20	4	27	44	70	95	19	2.67	361	39.1	15	2.1	7.14286	1	32.2	1.6	4.3	138	8	17.8	0	0	0	0	1	0	0	0	0	0	0	0	0	0	1	3	2.19432	19.5	0	0	0	0
13873595	23417361	32368927	87	1	1	15	1	31	2	39	24	68	55	14	3.4	155	6	16	3.5	4.57143	1	30	1.1	3.7	139	12	12.6	1	0	0	0	1	1	0	0	0	1	1	1	1	1	0	12	6.94833	20.9583	0	1	1	1
19299136	23423199	33258053	72	1	3	14	1	37	2	38	93	74	70	18	3.08	144	13.5	33	3.7	8.91892	1.6	33	1.2	3.3	143	16	12.5	0	0	0	0	0	1	0	0	0	1	0	0	1	1	0	8	11.706	11.625	1	1	1	1
17692815	23424563	34653214	64	0	1	15	0	43	3	49	50	86	134	19	5.91	117	8.7	10	3.7	2.7027	0.8	22.5	1.3	4.5	138	22	14.7	0	0	1	1	1	1	0	0	0	1	1	0	1	1	0	7	8.94433	27.75	0	0	0	0
11770961	23424661	35574490	73	0	3	15	0	28	3	23	36	74	114	18	1.71	220	8.7	15	2.3	6.52174	0.5	97.8	1.2	3.7	135	10	13.4	0	0	1	0	0	0	0	0	0	0	1	0	0	0	0	6	5.06121	12.875	0	0	0	0
13230072	23424971	34925455	71	0	1	15	0	28	2	28	27	72	77	18	3.91	268	13	14	4	3.5	0.9	27	1	3.4	132	13	10.4	0	0	1	0	0	0	0	0	0	0	1	0	0	0	0	7	1.70901	4.66667	0	0	0	0
14851627	23429354	33896982	36	0	1	12	3	18	2	26	41	66	96	16	3.73	268	10.9	6	3.3	1.81818	0.7	26.1	1.1	3.9	142	14	12.3	0	0	0	0	0	0	0	0	0	0	0	1	0	0	0	3	2.75526	10.5417	0	0	0	0
14693757	23436800	39536310	66	0	1	9	0	43	3	35	58	82	74	17	3.53	253	6.9	16	2.9	5.51724	0.7	25.9	1.4	4.5	134	11	14.8	0	0	1	0	0	0	0	0	0	0	1	0	0	0	0	7	9.16169	33.875	0	0	1	1
16268687	23438193	31288227	85	1	1	15	0	44	2	46	67	103	62	15	2.86	406	10.4	19	3.2	5.9375	0.9	71.5	1.3	4.4	131	15	14.2	0	0	0	0	1	1	0	0	0	1	1	1	1	1	0	7	4.70244	13.4583	1	1	1	1
10438899	23438499	39159483	71	0	1	14	1	28	2	32	23	89	83	18	4.69	240	9.7	16	4	4	1	44.2	1.3	3.6	145	15	14.4	0	1	1	0	0	0	0	0	1	1	1	0	1	0	0	7	4.57073	11.7917	0	0	1	1
10219697	23439806	35664404	43	1	1	12	2	45	3	42	69	105	77	17	5.24	208	20.9	19	3.1	6.12903	1.3	27	1	2.8	124	18	11.8	0	0	1	0	0	0	0	0	0	1	0	0	1	1	0	2	7.09174	13.0833	0	0	0	0
11374776	23440405	34927785	76	0	1	15	3	57	4	57	82	89	91	21	3.79	179	11.6	8	3.7	2.16216	0.5	36	1.5	3.4	136	8	16.8	0	0	0	0	1	1	0	0	0	1	0	0	1	1	0	11	4.99344	17.7917	0	0	1	1
19939036	23442391	37271826	75	1	3	15	0	29	2	34	41	98	74	11	3.86	194	10.5	9	4.5	2	0.6	29.7	1.1	4.6	135	16	12.3	0	0	1	0	0	0	0	0	0	1	1	0	1	0	0	8	5.00375	6.75	0	0	0	1
19224634	23447981	30236717	79	1	1	10	2	31	3	29	47	87	66	18	4.12	162	13.9	21	3.4	6.17647	0.8	22.6	1.2	3.7	140	15	12.6	0	0	0	1	0	0	0	0	0	1	0	0	1	1	0	9	11.0816	20	0	0	0	0
13305035	23448375	33397726	76	1	1	15	0	30	3	32	57	110	92	20	3.36	119	9.5	26	3.1	8.3871	1.2	39.4	2.1	4.2	142	13	22.3	0	0	0	1	1	1	0	0	0	1	0	0	1	1	0	9	4.56123	21.4583	0	0	0	1
10369528	23453786	30044588	80	0	3	13	1	51	4	49	78	75	95	26	3.73	164	21.9	36	3.9	9.23077	1.5	34.4	1.2	3.4	144	15	13.8	0	0	1	0	1	0	0	0	0	0	0	1	0	0	0	9	4.05559	5.66667	0	1	1	1
13219881	23460930	30203913	70	1	3	15	0	46	3	39	69	76	93	24	3.77	140	10.7	13	3.3	3.93939	1.2	26.6	1.3	4.3	139	10	14.3	0	0	1	1	0	0	0	0	0	1	1	1	1	1	1	13	6.58646	22.375	0	0	0	1
18541491	23463724	36939127	81	0	1	12	2	39	2	29	50	74	68	30	3.25	82	10	30	3.8	7.89474	1	24.9	1.1	4.2	142	13	12.1	0	0	1	0	0	0	0	0	0	0	0	0	0	0	0	7	2.61281	5.625	0	0	0	0
17911686	23469154	35369958	89	0	1	15	1	54	2	41	101	62	86	31	2.99	82	9.9	21	3.5	6	1.2	29.1	1.7	5.1	145	11	18.6	0	0	1	1	0	1	0	0	0	1	1	0	1	1	1	11	7.74705	25.75	0	0	1	1
18192047	23472119	37435147	73	1	3	15	3	42	3	43	31	67	85	15	2.69	169	11.5	12	2.8	4.28571	0.8	25.3	1.5	4.8	138	5	16.5	0	0	0	1	0	1	0	0	0	1	1	0	1	1	0	11	50.4295	76.75	0	0	0	0
12851357	23472183	39003672	72	1	2	15	0	61	2	52	80	106	120	14	3.33	135	12.9	35	2.7	12.963	3.2	33.3	1.7	4	143	13	18.1	0	1	1	0	0	0	0	0	0	1	0	0	1	1	1	11	15.2411	24.1667	0	0	1	1
11156214	23478063	37296971	64	0	1	13	3	56	4	35	86	102	70	12	3.11	77	12.1	110	2	55	3	25.1	1	4.3	164	13	11.2	0	0	0	1	0	0	0	0	0	1	0	0	1	1	0	6	5.52949	40.5417	0	0	1	1
12842941	23480053	35318787	73	1	3	11	2	33	2	23	39	81	65	12	3.71	142	18.6	22	4.3	5.11628	1.4	26.9	1.4	4	138	19	15.5	0	0	0	0	1	1	0	0	0	0	1	0	0	1	0	9	2.3458	3.20833	0	0	0	0
16139035	23485509	34185060	83	1	3	15	1	51	3	53	73	69	135	28	3.78	259	16.8	18	2	9	0.6	75.4	1.2	3	143	9	12.9	0	0	1	0	1	1	0	0	0	1	0	0	1	0	0	7	2.77161	17.5417	0	1	1	1
17688843	23490271	37351047	68	1	1	15	5	41	4	44	56	71	99	16	3.89	79	19.7	26	1.4	18.5714	0.8	33.9	1.4	3.6	139	6	16.2	0	0	0	0	0	0	0	0	0	1	0	1	1	1	0	4	6.14754	8.20833	1	1	1	1
16797918	23492093	35655655	74	1	1	15	0	37	1	39	34	93	74	16	4.36	161	9.5	12	3.1	3.87097	0.6	33.6	1.3	3.6	142	10	14.6	0	0	0	1	1	1	0	0	0	1	0	0	1	0	0	10	3.88768	5.58333	0	0	0	1
10479570	23494692	34875719	55	1	1	15	0	15	1	22	17	114	76	14	4.64	165	8.9	9	4.2	2.14286	0.7	21.5	1	3.8	141	16	12.2	1	0	1	0	0	0	0	0	0	1	0	0	1	0	0	5	2.66485	9.41667	0	0	0	0
16849808	23497851	30459916	91	0	1	8	3	41	3	37	50	88	137	24	4.26	237	14	20	2.8	7.14286	0.6	55.7	1.2	3.6	134	14	13.5	0	0	0	0	1	1	0	0	0	0	0	0	0	0	1	9	6.53429	24.8333	0	0	0	0
16270701	23499835	33721156	85	0	1	15	1	44	2	41	41	85	99	15	3.37	288	7.1	46	3.4	13.5294	1.6	36.4	2.7	4.2	133	19	30	0	0	0	1	1	1	0	0	0	1	1	0	1	1	0	11	4.27273	10.5833	0	0	0	0
16438601	23499877	30646628	57	1	1	15	0	37	3	50	82	72	73	16	3.11	91	7.2	46	3.6	12.7778	2.8	28.6	1.7	4.5	146	20	18.2	0	0	0	0	1	1	0	0	0	1	0	0	1	1	0	6	4.93738	7.25	0	1	1	1
13373060	23504746	34791621	74	1	1	15	0	39	2	29	30	88	105	13	3.47	223	8.7	16	3	5.33333	1	42.4	1.2	4.2	136	12	13.3	0	1	0	0	0	0	0	0	0	0	0	1	0	0	0	13	1.40955	3.375	0	0	0	0
13435701	23505846	37280094	76	1	3	15	0	32	2	30	49	81	85	17	5.85	211	6.5	45	3.5	12.8571	1.7	27.7	1	3.4	141	14	12.3	1	0	0	1	1	1	0	0	0	1	1	0	1	0	0	9	2.3935	4.79167	0	0	0	0
17478604	23506805	34457291	65	1	1	3	5	59	3	38	86	91	54	16	4.01	135	7.6	16	3.5	4.57143	0.8	51.5	1.1	4.6	139	6	12	0	0	1	0	0	1	0	0	0	1	1	0	1	1	0	7	5.14816	8.25	0	0	0	0
10508174	23510169	32630311	61	1	1	15	0	41	2	55	106	75.5	98	35	2.83	144	7.6	21	2.1	10	0.9	36.5	1.2	4.9	143	5	13.4	0	0	0	1	1	0	0	0	0	1	0	0	1	1	1	6	30.8634	75.7917	0	0	0	0
15266131	23512662	36332063	82	0	1	15	2	34	3	33	26	73	94	24	3.81	237	14	20	3.8	5.26316	1	25.8	1.3	4.4	138	10	14.7	0	0	0	0	0	0	0	0	0	0	0	0	0	1	0	5	1.90177	1.875	1	1	1	1
18594698	23516810	31988141	75	0	1	3	5	97	3	56	126	122	121	26	5.68	141	23.5	47	2.1	22.381	1.8	26.7	1.7	3.9	134	14	18.9	0	0	0	0	0	0	0	0	0	1	1	1	1	1	0	9	3.23446	21.9583	0	0	0	1
11911627	23528886	39218809	56	1	3	15	0	13	2	29	16	99	83	20	4.52	375	10.5	12	4.3	2.7907	0.7	34.9	1	4.4	142	13	11.3	0	0	1	0	0	0	0	0	0	1	1	0	1	0	0	6	5.11235	5.125	0	0	0	0
16661055	23532225	34621288	54	0	3	11	2	28	1	24	30	74	72	14	4.1	281	9.1	17	3.7	4.59459	0.7	20.8	1	4.8	139	10	10.8	0	0	0	0	0	0	0	0	0	0	0	0	0	0	0	5	7.25735	7.25	0	0	0	0
17753556	23539356	32640246	91	0	1	6	3	42	2	35	62	108	98	18	3.2	288	11.6	13	3.7	3.51351	0.7	25.4	1.1	4.3	145	13	11.7	0	0	0	0	0	1	0	0	0	0	0	0	0	0	0	7	3.94493	8.83333	0	1	1	1
10122772	23565074	38017060	78	1	1	11	2	35	2	36	39	111	82	18	5.2	264	12.4	14	2.8	5	0.7	31.3	1.1	3.9	142	16	11.9	0	0	0	0	0	1	0	0	0	0	0	1	0	0	0	7	1.25123	24.0417	0	0	0	0
11285576	23569552	30774146	63	1	2	15	8	64	3	45	97	84	90	14	2.77	82	12.8	22	2.6	8.46154	1.3	35	1.8	4.4	144	14	19.7	0	0	0	0	0	0	0	0	0	1	0	0	1	1	1	5	6.66279	19.9167	0	0	0	0
10067389	23577021	34081592	76	1	3	15	4	59	1	54	84	116	60	18	2.32	140	6.4	58	2.2	26.3636	3.5	36.5	1.7	5	149	16	18.5	0	0	0	1	1	0	0	0	0	1	1	0	1	1	0	10	13.2043	12.0833	1	1	1	1
12614979	23584425	37595094	74	0	3	15	0	37	1	41	45	76	70	23	4.86	189	4.9	21	3.5	6	0.6	27.9	1.1	5	143	11	12.1	0	0	1	0	0	1	0	0	0	0	1	0	0	0	1	7	2.12042	8.08333	0	0	0	0
15049054	23597206	33211957	61	1	3	15	2	37	3	40	54	79	128	16	3.19	420	13.6	73	2.7	27.037	2.7	25.2	1.4	4.7	157	19	15.3	0	0	1	0	0	1	0	0	0	1	1	0	1	1	0	6	3.8771	9.70833	0	1	1	1
15102490	23599497	32050907	44	1	1	14	0	32	4	45	72	91	112	33	3.88	268	28	13	2.6	5	0.4	28.7	1.2	4.4	132	9	14.3	1	1	0	0	0	0	0	0	0	1	0	0	1	1	1	5	9.49	20.25	0	0	0	0
13329429	23610272	37609919	60	0	1	15	1	43	3	50	74	86	95	28	3.22	317	4.1	10	2.7	3.7037	0.5			5	133	13		0	0	1	1	0	1	0	0	0	1	1	1	1	0	0	15	3.89105	9.20833	0	1	1	1
14198265	23617269	36552784	69	1	1	15	0	32	3	36	62	77	51	12	5.24	308	16.7	13	4.3	3.02326	0.8	26.3	1	3.5	138	16	11.3	0	0	1	1	0	1	0	0	0	1	1	0	1	1	0	5	15.4742	27.4167	0	0	0	0
13021959	23627730	31390639	91	0	2	11	2	47	1	44	57	77	71	29	4.45	195	4.8	15	3.7	4.05405	0.7	36.6	1.8	5.9	134	19	19.5	1	0	1	0	1	1	0	0	0	0	0	1	1	0	0	17	2.0201	21	0	0	0	1
17745354	23633700	36222534	49	0	2	15	0	22	4	23	31	72	93	22	2.18	238	11.5	14	3.1	4.51613	1.1	22.2	1.1	4	140	18	12	0	1	0	1	1	0	0	0	0	1	1	1	1	0	0	12	3.34505	10.125	0	0	0	1
12289074	23635485	31544530	56	1	3	15	4	35	4	38	62	131	97	23	2.74	209	13.1	44	2.9	15.1724	6.2	74.9	1	4.3	130	21	10.4	1	0	0	1	1	0	0	0	0	1	1	0	1	1	0	10	3.44711	17.625	0	0	0	0
16332094	23654159	31413365	56	0	1	15	1	29	3	38	62	65.5	87	17	3.97	195	9.5	16	3.3	4.84848	0.5	26.4	1.2	4	135	17	12.8	0	0	1	0	0	0	0	0	0	1	0	0	1	1	0	3	12.3882	33.25	0	0	0	0
12490570	23668745	37544128	77	0	1	14	1	31	1	33	27	81	86	15	3.57	211	11.2	26	3	8.66667	1.2	26.9	1	4.2	134	13	12.4	0	0	1	1	0	1	0	0	0	1	1	0	1	0	0	8	1.1331	7.79167	0	0	0	0
12684652	23670917	35512760	86	1	2	14	2	35	3	25	45	97	89	21	3.56	123	5.5	30	3.7	8.10811	1.9	34.8	1.1	4.4	144	15	12	0	0	0	1	1	0	0	0	0	1	0	0	1	1	0	13	19.6074	19.5833	1	1	1	1
19171736	23671920	36642703	89	0	1	14	1	40	1	35	49	82	82	20	3.9	179	9.3	27	3.2	8.4375	1	33	1.1	4.1	141	18	12.1	0	0	0	0	1	0	0	0	0	1	1	0	1	0	0	10	1.90795	9.91667	0	0	0	0
16042136	23680806	33761086	74	0	1	13	1	36	3	33	23	83	97	25	4.19	136	13.8	7	3.5	2	0.8	27.3	1.2	2.9	143	16	13.1	1	0	1	0	0	0	0	0	0	0	1	0	0	1	0	6	1.75831	10.6667	0	0	0	0
19310969	23683215	37513375	87	0	1	14	1	26	1	27	37	103	68	20	4.09	284	7.7	23	3.5	6.57143	1.5	25.8	1	4.5	141	13	11.1	0	0	1	0	0	0	0	0	0	0	0	0	0	0	0	6	1.32252	2.5	0	0	0	0
17035151	23683364	32613181	69	1	3	15	3	31	3	42	48	108	70	24	5.47	159	18	19	3.8	5	1.5	140.2	1.4	4.2	140	14	15.4	0	0	0	0	0	1	0	0	0	1	1	0	1	1	0	5	1.9159	7.75	0	0	0	0
10379868	23684602	38629215	68	0	1	15	0	24	2	37	56	100	97	19	3.11	404	10.2	14	2.4	5.83333	0.7	27	1.2	3.2	133	9	14.3	0	0	0	0	0	1	0	0	0	0	0	1	0	1	0	6	9.85129	14.7083	0	0	0	1
19437332	23686893	31307923	80	1	1	15	0	35	0	19	29	112	67	14	4.38	236	7.5	28	3.7	7.56757	2.2	33	1	5	136	11	11.3	0	0	0	0	0	0	0	0	0	1	1	1	1	0	0	8	5.79781	25.8333	0	0	0	0
15694807	23689324	32984497	77	1	1	14	2	36	2	43	33	103	61	12	3.9	186	9.4	15	3.3	4.54545	1.3	26.5	1.1	3.9	138	19	11.4	0	1	0	1	0	1	0	0	0	1	1	0	1	0	0	11	3.55844	7.41667	0	0	0	0
15925911	23693038	37517092	91	0	1	13	5	55	4	39	43	91	82	25	2.95	131	3.8	32	3.5	9.14286	1.2	35.4	1.8	5.2	147	15	19.2	0	0	0	0	1	1	0	0	0	1	1	0	1	1	0	8	5.35072	10.3333	0	0	1	1
12539095	23697530	32072363	78	1	3	12	2	35	1	33	52	91	72	19	4.46	109	8.6	35	2.8	12.5	2.4	29.3	1.2	4.7	141	10	12.9	0	0	0	0	0	1	0	0	0	1	1	0	1	1	0	7	19.6971	21.9583	0	1	1	1
14665098	23701341	30244643	56	0	3	15	0	76	3	59	122	80	115	20	3.65	158	12.6	29	2.9	10	1.2	25	1.7	4.8	141	13	18.7	0	1	0	0	0	0	0	0	0	1	0	0	1	1	1	4	12.715	12.625	1	1	1	1
18970536	23702534	32287660	91	0	1	15	0	29	2	26	31	81	104	26	3.96	157	9.8	18	3.5	5.14286	0.9	25.1	1.1	3.9	139	14	12.2	0	0	1	0	1	0	0	0	0	0	1	0	0	0	0	7	2.12681	15.0417	0	0	0	0
13640447	23716595	32885110	56	1	3	12	1	16	3	24	41	99	84	18	4.51	236	11	12	3.9	3.07692	1.1	83.8	1	3.9	136	11	10.9	0	0	1	1	0	0	0	0	0	1	1	0	1	1	0	6	20.3492	28.25	0	0	0	0
19476198	23720608	34541845	26	1	3	15	1	44	4	45	108	69	89	20	3.12	227	24.1	16	3	5.33333	1.5	25.4	1.2	4.9	136	14	13.6	0	1	0	0	0	0	0	0	0	1	0	0	1	1	0	1	32.6529	34.3333	0	0	0	0
12798063	23721563	36663037	88	0	1	15	0	49	4	50	67	111	128	29	4.25	273	11.1	30	3.3	9.09091	0.8	150	2.8	4	137	18	28.5	0	0	1	0	0	1	0	0	0	1	0	0	1	1	0	7	9.64799	15.375	0	0	0	0
14804512	23727406	32300053	67	0	1	15	0	27	3	34	44	90	92	18	3.2	201	14.7	20	3	6.66667	1.3	36.1	1	4.4	144	10	11.2	0	0	1	1	0	0	0	0	0	1	1	0	1	1	1	5	4.07777	22.125	0	0	0	0
12137614	23730245	38633920	65	1	3	15	0	25	1	47	78	106	61	20	4.24	229	9.1	15	2.7	5.55556	1	25.3	1.2	3	145	10	13.3	0	0	1	1	0	1	0	0	0	1	0	0	1	1	0	7	32.7122	76.625	0	0	0	0
18087680	23751140	34631427	71	0	3	15	1	41	2	24	61	64	66	18	3.69	383	9.3	15	3.4	4.41176	1.1	37.3	1.1	2.7	140	15	11.9	0	0	1	0	0	1	0	0	0	1	1	0	1	0	0	7	13.5693	35.6667	0	0	0	0
18969071	23759424	39573152	54	0	1	15	0	38	3	37	54	84	96	18	2.97	195	27.1	78	2.5	31.2	2.5	24.1	1	4.3	150	18	11.2	0	0	0	0	1	0	0	0	0	1	0	1	1	0	0	8	2.11401	18.7083	0	0	0	0
14313753	23766169	37092110	68	1	1	12	0	27	3	26	45	97	63	14	4.73	226	8.2	21	3.8	5.52632	0.8	22	1.1	3.9	140	13	12.8	1	0	1	0	0	0	0	0	0	1	0	1	1	0	0	8	1.54655	7.41667	0	0	0	0
11373160	23768652	38366167	46	1	1	15	1	20	1	16	24	89	84	10	4.02	286	5.6	5	3.4	1.47059	0.7	32.4	1.2	3.6	141	9	13	0	0	0	0	0	0	0	0	0	0	0	0	0	0	0	2	1.03098	2.95833	0	0	0	0
15232493	23770736	30808419	75	0	1	15	1	36	2	25	45	63	101	19	3.36	245	8.3	9	2.9	3.10345	0.8	42.1	5.1	4.4	126	13	51.4	0	1	1	0	0	1	0	0	0	0	1	0	0	0	0	6	1.66147	14.0833	0	0	0	0
17759174	23774527	30526759	45	1	2	15	0	21	4	29	36	136	87	23	5.45	323	16.6	12	3.9	3.07692	0.9	34.6	1.2	3.9	138	16	13.2	0	0	1	1	0	0	0	0	0	1	0	0	1	1	0	9	7.89624	8.16667	1	1	1	1
18249438	23779807	31247074	69	1	1	15	2	27	1	34	77	101	79	20	3.24	208	7	20	3.2	6.25	1.5	52.7	1.1	4.6	137	13	12.1	0	0	1	0	0	0	0	0	0	1	0	1	1	1	0	7	4.7978	4.66667	1	1	1	1
16293224	23782062	38045041	59	0	1	14	1	28	2	25	19	118	78	19	4.29	214	8.5	6	3.4	1.76471	0.6	39.5	1.1	3	142	15	12.1	0	0	1	0	0	0	0	0	0	1	1	0	1	0	0	5	3.76404	3.875	0	0	0	0
13953739	23785894	33307409	44	0	1	15	0	32	3	39	41	101	102	20	3.42	133	2.4	32	2.8	11.4286	0.9	22.4	1.1	3.6	134	13	11.9	0	0	0	1	0	0	0	0	0	1	0	0	1	1	0	6	4.83887	8.70833	0	1	1	1
18006408	23806886	36909078	58	0	1	15	0	19	1	35	47	134	70	17	4.93	365	8.2	8	2.8	2.85714	0.7	34.2	1	4.4	136	19	10.7	0	0	1	0	0	0	0	0	1	1	1	0	1	1	0	6	20.5628	20.6667	0	0	0	0
16026359	23809913	36714535	86	1	2	15	0	30	1	54	66	101	56	16	4.67	323	6.9	20	4	5	1.4	33.6	1.1	3.9	137	9	12.4	0	0	0	0	0	1	0	0	0	1	1	1	1	0	0	7	15.9023	15.1667	1	1	1	1
16220691	23813016	30763944	66	1	3	15	0	20	3	18	21	90	88	13	3.47	410	9.3	6	2.5	2.4	0.5	29.4	1.3	3.8	134	15	13.9	0	1	1	0	0	0	0	0	0	0	1	0	0	0	0	4	2.1648	12.5833	0	0	0	0
13988233	23813497	37141033	82	0	3	15	0	33	1	35	46	79	67	20	3.81	220	11	23	3.4	6.76471	0.8	29.7	1.2	3.7	143	16	12.9	0	0	1	0	0	1	0	0	0	1	0	0	1	1	0	8	9.94912	16	0	0	0	0
14897004	23815422	37659899	80	1	1	15	2	50	3	46	84	80	49	14	3.97	212	16.8	18	2.7	6.66667	0.7	24.8	1.1	3.8	137	14	13.1	0	0	0	0	0	0	0	0	0	1	0	0	1	1	0	6	9.94661	18.0833	0	0	1	1
10755002	23821199	36807711	73	1	2	15	0	46	3	48	111	94	123	22	3.6	141	13	25	2.5	10	2.2	38.1	1.4	4	139	15	15.8	0	0	1	0	0	0	0	0	0	1	0	1	1	1	0	8	48.1577	59.9583	0	0	0	0
12953330	23826002	33934932	56	1	2	15	4	44	2	34	59	111	69	13	2.83	146	15.8	61	3.3	18.4848	8.1	25.8	1.2	5.3	143	20	13.1	0	0	0	1	0	0	0	0	0	1	0	0	1	1	0	7	15.1605	38.9167	0	0	0	1
18929280	23828752	36984026	61	1	1	15	0	41	3	55	101	76	64	15	3.39	91	4.8	19	2.6	7.30769	0.7	36.1	1.4	4	138	12	14.6	0	0	1	0	0	0	0	0	0	1	0	0	1	1	1	7	7.82549	13.7083	0	0	0	0
16260101	23831086	34867560	77	0	1	15	0	44	2	50	57	103	100	18	4.22	129	9.8	12	2.4	5	0.4	30.8	1.2	3.5	139	12	13.9	0	0	1	0	0	0	0	0	0	1	0	0	1	1	0	5	8.30052	29.9583	0	0	0	1
11156725	23834747	30770113	71	0	1	10	2	48	2	36	53	127	102	19	3.83	189	15	17	3.8	4.47368	0.6	20.7	1.2	5.4	128	16	12.9	0	0	1	0	0	1	0	0	0	1	0	0	1	0	0	7	7.78284	11.7917	0	0	0	0
11852952	23839981	34413481	77	1	1	13	8	76	4	48	123	97	132	25	3.81	99	3.3	78	1.8	43.3333	3.2	43.2	2.4	5	140	20	25.4	0	0	0	0	0	0	0	0	0	1	0	1	1	1	1	12	1.71795	1.5	1	1	1	1
10951555	23841307	38429569	37	1	3	15	0	22	3	32	52	93	77	15	4.01	204	13.4	14	3.6	3.88889	0.9	31.3	1.2	3.5	135	9	13.1	0	0	0	0	0	0	0	0	0	0	0	0	0	1	0	1	13.0815	16.25	0	0	0	0
17375900	23843896	34942552	67	1	2	15	0	23	3	30	37	127	84	16	4.51	181	5.3	9	3.7	2.43243	0.9	28	1.1	5.1	143	17	12.1	0	0	1	1	0	0	0	0	0	0	1	0	0	0	0	7	6.60854	7.25	0	0	0	0
19064155	23844917	31118191	78	0	1	15	0	27	2	34	25	86	56	14	4.43	213	9.6	18	3.9	4.61538	0.7	31.6	1.7	4.3	140	15	18	0	0	0	1	0	1	0	0	0	0	0	0	0	0	0	9	3.23388	7.83333	0	0	0	0
12511255	23850922	35580088	64	1	3	14	2	66	3	59	117	90	88	14	3.07	398	15.9	52	2.3	22.6087	1.2	41.4	3.7	3.9	149	23	41.1	0	0	1	1	0	1	0	1	0	1	0	0	1	1	0	8	4.05828	7.08333	0	1	1	1
10720228	23869046	30354158	87	1	3	11	2	40	3	40	74	97	72	32	4.16	258	12.1	24	3.1	7.74194	1.3	28.2	1.4	5.1	135	11	15.3	0	0	1	0	0	1	0	0	0	1	0	0	1	1	0	8	1.94453	1.75	1	1	1	1
14881084	23871579	36179222	91	0	3	8	0	60	1	36	60	91	75	27	3.64	145	9.8	53	3.5	15.1429	1.4	29.2	1.6	4.3	145	20	17.3	0	0	1	0	0	0	0	0	0	0	0	0	0	0	0	7	2.80951	2.83333	0	1	1	1
15450502	23872639	33792597	63	0	1	15	0	25	1	26	32	82	60	15	3.8	243	4.5	8	4	2	0.6	25.8	1.1	3.8	143	13	12.3	0	0	1	0	0	1	0	0	0	0	0	0	0	0	0	6	2.97409	3	0	0	0	0
14039848	23872848	34171249	46	0	1	15	1	58	4	43	77	94	90	22	4.1	143	9.7	13	3.5	3.71429	1	25.4	1.2	4.1	139	11	13.2	0	0	0	0	0	0	0	0	1	1	0	0	1	1	0	4	4.09597	4.125	1	1	1	1
10282931	23897542	38921444	91	0	1	15	0	60	3	48	66	90	89	14	3.99	133	7.4	43	3.5	12.2857	1.7	38	2	4.4	136	24	21.1	0	0	0	0	1	1	0	0	0	1	0	0	1	0	0	11	1.84183	1.70833	1	1	1	1
10247228	23902528	34836936	83	1	3	15	0	29	2	47	40	94	77	16	4.41	90	12.3	21	2.6	8.07692	0.6	25.8	1.4	4.5	144	9	14.8	0	0	1	0	1	1	0	0	0	0	0	0	0	1	0	8	3.3723	16.2083	0	0	1	1
17738765	23937279	34951294	66	0	1	15	0	22	2	25	33	103	105	25	3.81	213	11.3	18	3.4	5.29412	0.7	27.1	1.1	3.8	134	13	11.8	0	0	1	1	0	1	0	0	0	1	0	0	1	0	0	7	1.55512	5.875	0	0	0	0
17877210	23937337	30215114	88	1	3	14	0	36	3	40	40	78	64	21	2.97	180	15.1	18	2.6	6.92308	0.7	39.4	1.4	3.8	142	12	15.5	0	1	1	0	1	1	0	0	0	1	1	0	1	0	0	8	7.74116	23.9167	0	0	0	0
10686640	23942228	38340403	81	0	1	15	1	47	1	31	45	90	73	22	3.17	453	9.6	30	2.8	10.7143	1.2	29	1.4	4.9	133	17	15	0	0	1	0	0	0	0	0	0	1	1	0	1	0	0	6	8.93121	26.7917	0	0	1	1
10492386	23942757	33936893	79	0	2	15	0	24	1	21	18	82	88	25	3.82	226	7.3	11	3.7	2.97297	0.7	31.4	1.1	3.5	140	10	11.4	1	1	1	1	0	0	0	0	0	0	1	0	0	0	0	6	2.70477	2.75	0	0	0	0
15226983	23947592	38816155	71	0	3	10	2	45	3	35	59	100	84	16	3.49	185	9	13	2.9	4.48276	0.6	25	1.2	3.5	141	11	14.3	1	0	0	0	0	1	0	0	0	1	0	0	1	0	0	7	2.188	9.95833	0	0	0	0
17760669	23948807	38019891	69	1	1	6	3	36	4	38	83	91	86	23	5.13	288	18.3	15	4.3	3.48837	0.8	42.1	1.1	3.8	143	24	13.3	0	0	1	1	0	1	0	0	0	1	1	0	1	1	0	8	6.14258	6.08333	1	1	1	1
14494683	23948831	31565929	75	0	1	15	0	37	3	46	81	75	131	27	3.24	292	15.2	47	3.1	15.1613	1.1	51.2	1.5	4.7	138	15	16.5	0	0	0	1	1	1	0	0	0	1	0	0	1	0	1	11	9.0107	16.9167	0	1	1	1
12052705	23950576	36908519	66	0	3	13	1	32	3	30	57	119	105	21	3.97	262	14.2	17	3.3	5.15152	0.8	24.8	1.2	4.1	142	12	13.5	0	0	0	0	0	1	0	0	0	1	1	0	1	1	0	6	8.92935	25.9583	0	0	0	0
15684630	23953205	30802797	55	1	1	15	0	23	3	36	21	93	75	17	4.02	134	7.8	8	4	2	0.7	32.8	1.1	3.9	136	13	12.6	0	0	0	0	0	0	0	0	0	1	0	0	1	1	0	3	9.99748	12.125	0	0	0	0
16303744	23961861	36501990	69	1	3	7	0	43	3	48	48	87	65	18	4.94	155	12.4	13	3.3	3.93939	1	30.2	1.1	4.5	142	12	11.8	0	0	0	0	0	1	0	0	0	1	0	0	1	0	0	6	4.84803	13.9167	0	0	0	0
18583773	23963429	34576389	49	0	1	15	0	25	3	25	45	82	72	19	4.33	336	16.4	20	4	5	0.6	29.2	1.1	4	138	17	12.6	0	0	1	0	0	0	0	0	0	1	1	0	1	0	0	2	7.73552	9.54167	0	0	0	0
17985529	23963644	35100800	91	0	3	14	1	31	2	33	29	89	64	16	3.7	409	7.7	10	3.5	2.85714	1	25.3	1.2	4.4	137	13	12.6	0	0	0	0	0	1	0	0	0	0	0	0	0	0	0	7	2.07876	5.04167	0	0	0	0
18172425	23992005	33757419	58	1	3	15	3	30	3	29	51	80	105	24	3.43	70	11.8	41	2.8	14.6429	1	30.1	1.2	3.6	146	24	12.8	0	1	0	0	0	0	0	0	0	1	0	0	1	1	0	5	17.6722	17.6667	0	0	1	1
13129329	23992308	32482524	50	1	3	12	4	59	4	53	90	108	143	23	4.06	125	28.4	38	3.6	10.5556	2.4	42.8	3.8	5.3	140	20	42.6	0	1	0	1	0	0	0	0	0	1	0	0	1	1	0	6	18.7139	48.2083	0	0	0	0
16697386	23998092	31152515	73	1	3	15	0	21	1	23	22	96	89	13	4.61	247	8.6	20	3.8	5.26316	0.9	27.7	1.1	4.6	140	13	11.4	0	0	1	1	0	1	0	0	0	0	0	0	0	0	0	9	4.05116	5.83333	0	0	0	0
11780875	24002856	32632338	65	0	3	15	0	27	2	32	27	102	117	14	4.56	295	8.7	10	4.1	2.43902	0.8	27.7	1.1	4.1	141	12	11.8	0	0	0	0	0	1	0	0	0	0	0	0	0	0	0	6	1.22164	2.20833	0	0	0	0
16579421	24019949	35932154	88	0	3	15	0	63	3	53	90	102	143	15	3.86	166	8.8	13	3.6	3.61111	0.9	28.8	1.1	3.4	138	11	11.8	0	0	1	0	0	1	0	0	0	1	0	0	1	1	0	5	5.94075	8.95833	0	1	1	1
18056655	24024173	32351487	53	0	1	15	0	17	1	23	15	107	56	10	4.32	207	11.7	14	4.3	3.25581	0.5	28.4	1.1	3.6	134	15	11.8	0	0	1	0	0	0	0	0	0	0	0	0	0	0	0	4	3.34302	9.875	0	0	0	0
10441831	24049550	34414142	76	1	3	15	4	50	3	29	76	80	114	17	2.42	26	2.5	103	2.9	35.5172	13.2	25.5	1.3	4.7	132	26	13.8	0	1	0	1	1	0	0	0	0	0	1	1	1	1	1	12	5.87425	29.6667	0	0	0	0
15682076	24056393	34018959	84	1	1	15	0	40	2	36	69	105	63	14	3.78	221	12.1	29	3.9	7.4359	1.2	24	1	4.8	139	15	12.4	0	0	1	0	0	0	0	0	0	1	0	0	1	1	0	5	15.5523	19.625	0	0	0	0
12307795	24060117	34205481	50	0	1	15	1	29	4	37	62	79	70	14.5	2.35	144	15.2	20	2.8	7.14286	0.7	28.9	1.3	3.2	143	10	14.1	0	0	0	0	0	0	0	0	0	1	0	0	1	1	0	7	24.0709	24.1667	0	0	0	0
15837926	24062703	31004881	28	1	1	15	0	13	4	26	40	143	113	27	4.49	200	13.1	13	4.1	3.17073	0.8	23.6	1.2	4.4	140	15	13.4	1	0	1	0	0	0	0	0	0	0	0	0	0	0	0	3	4.77069	4.75	0	0	0	0
19366448	24074965	31263089	58	1	1	15	3	26	3	45	26	87	82	18	3.9	204	11.3	11	3.6	3.05556	0.7	25.4	1.1	3.5	133	14	11.8	0	0	1	0	0	0	0	0	0	1	0	0	1	1	0	3	7.21335	13.0833	0	0	0	0
17948734	24081112	35544218	71	0	1	15	7	54	3	43	56	104	133	16	2.22	121	10.7	27	3.2	8.4375	2.3	57.2	2.3	3.9	132	22	24.6	0	0	1	1	0	0	0	0	0	1	1	0	1	0	1	10	2.38549	37.9583	0	0	0	1
17568594	24083486	36595053	76	0	3	10	2	35	0	32	44	95	68	15	4.26	200	9.2	13	3.8	3.42105	0.7	21.7	1.1	4.1	141	14	11.5	0	0	1	0	0	0	0	0	0	0	0	1	0	0	0	7	1.85892	8.75	0	0	1	1
16001168	24086554	35448168	83	1	1	15	5	35	3	42	32	83	102	16	4.63	239	12.9	26	3.1	8.3871	1.4	22.8	1.1	3.1	149	19	11.9	0	0	1	0	0	0	0	0	0	1	1	1	1	1	0	5	2.24375	7.33333	0	0	0	0
10300586	24090224	37500831	60	1	1	15	0	32	3	34	51	73	79	21	3.69	341	16.1	21	2.7	7.77778	1.3	19.6	1.2	6.7	141	12	13.3	0	0	1	1	0	0	0	0	0	1	1	0	1	1	0	6	8.27079	59.4167	0	0	0	0
18521744	24097294	32692598	79	1	1	15	1	42	3	43	68	78	63	16	4.41	109	13.5	20	4.4	4.54545	1.4	37.4	1.9	4.5	138	18	20.4	0	0	1	0	1	1	0	0	0	1	0	0	1	1	0	8	8.97979	8.95833	1	1	1	1
11549386	24125796	38305476	68	1	1	15	0	34	2	29	86	74	87	16	4.28	165	11.8	18	2.7	6.66667	0.7	24.4	1.2	4	135	14	13.9	0	0	1	1	0	0	0	0	0	1	1	1	1	1	0	11	13.8058	13.75	1	1	1	1
11205852	24128477	36095499	76	1	2	15	0	22	3	41	71	90	92	18	5.17	114	9.6	11	3.5	3.14286	1	34.5	2.7	4.2	138	14	28.5	0	0	1	0	0	1	0	0	0	1	0	0	1	1	0	7	15.5903	15.4583	1	1	1	1
10481013	24129648	34786120	77	1	1	14	1	38	3	43	50	81.5	98	22	4.52	511	32.6	18	1.9	9.47368	0.9	30.6	1.6	4.5	133	14	17.8	0	0	1	1	0	0	0	0	0	1	0	0	1	0	0	8	2.61396	16.9167	0	0	0	0
12837575	24134521	34165021	82	1	1	15	0	39	3	41	52	82	59	10	4.15	156	7	14	3.3	4.24242	1	36.5	2.2	3.8	138	11	23	1	0	0	0	0	1	0	0	0	1	1	0	1	0	0	9	7.94509	18.9583	0	0	0	0
19145868	24137421	32611610	84	0	1	15	1	28	3	32	26	94	75	18	4.14	276	11.9	11	3.7	2.97297	0.7	34.3	1	4.9	137	16	11	0	0	1	1	0	1	0	0	0	1	1	1	1	0	0	11	2.72241	2.79167	1	1	1	1
10233273	24139444	39854690	66	0	1	15	0	29	3	25	67	125	115	24	4.01	223	10.1	30	2.7	11.1111	2.1	28	1.1	4.1	137	15	11.6	0	0	0	0	1	1	0	0	1	1	1	1	1	0	0	10	2.97036	44.4167	0	0	0	0
11340067	24158629	31598874	74	1	1	13	5	42	3	26	50	98	84	17	4.18	250	12.4	32	2.8	11.4286	1.4	34.2	1.2	4.5	137	13	12.5	0	0	0	0	1	1	0	0	0	1	1	1	1	0	1	10	6.0496	8.20833	0	0	0	0
10824441	24160706	38319736	58	0	3	15	7	41	2	39	104	55	64	21	2.43	158	15	64	3.3	19.3939	4.6	27.6	1.5	4.4	136	17	16.3	0	0	1	0	0	0	0	0	0	1	1	0	1	1	1	8	20.4662	22.0833	1	1	1	1
17559288	24168796	38660302	58	0	1	15	1	60	3	39	53	72	100	22	3.38	274	7.5	12	2	6	0.6	48.7	1.1	3.4	140	9	13.4	0	1	0	0	0	0	0	0	0	1	0	0	1	1	0	10	19.541	36	0	0	0	0
12748404	24174303	31476501	40	1	2	8	3	45	3	34	95	84	91	24	5.51	185	12.9	16	2.9	5.51724	5.1	65.6	5.3	5	141	31	58.1	0	0	1	0	0	0	0	0	0	1	0	0	1	1	1	2	17.2894	17	1	1	1	1
14030267	24177944	36416491	22	1	1	15	0	46	4	43	105	80	82	16	4.29	195	10.4	13	3.2	4.0625	1	25.1	1.2	4.1	144	18	13.8	0	0	0	1	0	0	0	0	0	1	0	0	1	1	0	1	4.3609	4.33333	1	1	1	1
15904475	24183627	39439314	62	0	1	14	1	30	3	39	45	97	121	31	4.42	309	12.9	19	3.5	5.42857	0.9	24	1.1	3.6	140	17	12.4	1	0	1	1	1	1	0	0	0	1	1	0	1	0	0	8	4.65081	11.9167	0	0	0	0
17237386	24184566	38115015	91	0	3	15	0	41	2	38	45	70	82	18	2.89	351	4.3	19	2.9	6.55172	0.6	29.6	1.1	4	132	11	11.7	0	0	0	0	1	1	0	0	0	1	0	0	1	1	0	6	8.18044	8.125	1	1	1	1
17099970	24192066	37376789	85	0	1	13	2	40	2	35	38	103	114	27	3.67	326	7	14	2.7	5.18519	0.6	24.4	1.1	3.5	143	11	12.2	0	0	1	0	0	1	0	0	0	1	0	0	1	1	0	8	5.60027	28.6667	0	0	1	1
11896370	24194491	38515563	62	0	1	14	0	23	3	21	27	100	99	24	3.95	254	12.5	13	3.3	3.93939	0.7	28.7	1.2	4.7	140	11	12.8	0	0	1	1	0	0	0	0	0	1	0	0	1	0	0	7	15.5194	18.8333	0	0	0	0
13260697	24203518	37650339	72	1	3	9	3	30	2	29	29	97	63	14	4.23	111	8.9	15	3.7	4.05405	0.7	27.8	1.1	3.8	136	17	11.5	0	0	1	0	0	1	0	0	0	0	0	0	0	0	0	7	1.18432	7.125	0	0	0	0
12021215	24210605	38753393	79	0	3	12	2	38	2	36	40	96	101	27	4.4	107	7.4	18	3.7	4.86486	0.9	32.9	1.3	4.9	144	16	13.7	0	0	1	0	0	1	0	0	0	0	0	0	0	0	0	8	1.10892	20.0417	0	0	0	0
17100286	24213446	31717762	62	0	2	15	0	18	2	20	30	105	86	21	4.53	238	8	18	3.2	5.625	0.9	33.7	1.5	4	143	16	16.6	1	0	1	0	1	0	0	0	0	1	0	0	1	0	0	7	1.97377	3.91667	0	0	0	0
16679469	24215097	35860163	31	0	3	15	4	21	3	35	85	122	103	14	2.9	98	12.1	22	3.4	6.47059	2	24.3	1.2	4.5	133	12	13.5	0	0	1	0	0	0	0	0	0	1	0	0	1	1	0	4	8.30648	8.25	1	1	1	1
11558946	24222295	34750408	86	1	1	15	1	30	2	31	30	82	64	8	4.78	179	13.6	15	4	3.75	0.9	32.9	1.6	3.8	141	18	17.4	0	0	1	0	0	1	0	0	0	1	0	0	1	0	0	5	1.17424	2.95833	0	0	0	0
19892374	24222506	34184391	52	0	1	14	2	25	2	23	28	60	53	16	3.3	259	15.3	8	3.6	2.22222	0.5	103.5	1.1	4	140	15	13.2	0	0	0	0	0	0	0	0	0	1	0	0	1	0	0	3	5.67672	14.75	0	0	0	0
10338289	24223393	30880166	71	0	3	10	2	39	3	33	45	144	70	19	3.4	345	16.7	19	3.1	6.12903	0.6	25.6	1.3	3.8	141	14	14	0	0	0	0	0	0	0	0	0	1	1	0	1	0	0	7	12.2984	12.25	0	0	0	0
11998594	24230076	30578071	66	0	3	13	0	40	3	40	30	92	108	23	3.11	258	9.9	9	3.9	2.30769	0.9	30.7	1.1	3.9	136	14	12.2	0	0	1	0	0	1	0	0	0	1	0	0	1	1	0	5	5.71454	10.6667	0	0	0	0
12390105	24249228	39646937	77	1	1	7	3	40	4	44	68	91	74	32	3.6	30	10.1	17	2.6	6.53846	0.7	27.6	1.1	4.6	138	11	12.3	0	1	1	1	0	1	0	0	0	0	1	0	0	1	1	9	9.17901	60.875	0	0	0	1
12834295	24254007	30909545	91	0	1	10	2	45	3	35	58	71	72	22	3.15	232	8.6	22	1.9	11.5789	0.7	26	1.3	3.4	148	14	14.7	0	0	1	0	1	1	0	0	0	1	1	0	1	1	0	8	3.00637	6.79167	0	0	0	0
12910080	24256037	35590542	50	1	1	15	1	50	3	40	77	75	81	12	2.7	164	13.7	13	2.9	4.48276	0.9	45.2	1.8	4.1	136	7	19	0	0	0	0	0	1	0	0	0	1	1	0	1	1	0	4	4.20282	7.16667	0	0	0	0
13499766	24256915	31746859	70	0	2	12	2	60	3	37	97	101	107	10	2.82	156	17.8	28	2.3	12.1739	3.1	32.3	1.2	3.4	134	12	12.8	0	0	0	1	0	0	0	0	0	1	1	0	1	1	0	11	51.0182	65.0417	0	0	0	1
12807885	24263037	34252507	32	1	1	10	0	20	3	24	48	75	66	13	2.8	211	9	13	2.9	4.48276	0.8	33.2	1.3	4.7	131	14	14.5	0	1	0	0	0	0	0	0	0	1	0	0	1	1	0	3	4.49059	34.5	0	0	0	0
13188767	24271927	32116210	91	0	3	13	1	48	2	39	46	80	67	20	4	179	6.2	21	2.7	7.77778	0.8	29.7	1	3.4	145	18	11.2	0	0	1	0	0	1	0	0	0	1	0	1	1	1	0	8	7.01427	11.9583	0	1	1	1
10732078	24274483	35548245	55	1	1	11	2	22	2	27	33	93	61	18	5.82	276	12.9	7	3.2	2.1875	0.7	29.3	1.1	3.9	137	12	12.3	0	0	1	1	0	0	0	0	0	1	1	0	1	1	0	6	11.6601	27.5	0	0	0	0
16185669	24274681	39997955	52	1	3	14	1	13	2	19	12	101	100	21	4.34	158	6.3	11	3.6	3.05556	0.7	78	1.1	3.8	137	14	11.7	0	0	0	0	0	0	0	0	0	1	0	0	1	0	0	4	4.76398	9.91667	0	0	0	0
11138328	24279039	30361469	88	0	3	12	3	41	2	38	44	52	108	20	4.7	298	10.6	18	3.8	4.73684	0.7	30.4	1.3	3.8	143	15	14.3	0	0	1	1	0	0	0	0	1	0	0	0	0	1	0	8	3.99412	25.125	0	0	1	1
13205038	24285099	36298131	54	1	3	15	0	55	2	43	77	85	78	28	2.48	63	12.7	102	1.9	53.6842	9.6	25.7	2	4.2	135	24	21.4	0	1	0	1	1	0	0	0	0	1	1	0	1	1	1	8	4.99955	29.5417	0	0	0	0
18435262	24292408	31786766	60	1	1	15	9	42	3	37	95	86	82	14	3.78	89	18.8	22	2	11	1.2	72.2	1.6	4.7	142	7	17.7	0	0	0	0	0	0	0	0	0	1	0	0	1	1	0	5	17.0308	18.9583	0	0	1	1
16968496	24297949	31303162	79	1	1	15	3	60	4	44	47	85	103	14	2.64	169	18.1	29	3.3	8.78788	1.3	32.3	1.2	3.9	144	12	13.8	0	0	0	1	1	1	0	0	0	1	1	0	1	1	0	11	5.01124	9.25	0	0	0	0
19717191	24315044	39157951	28	1	1	15	0	27	3	39	61	84	122	31	5.53	131	18	52	2.7	19.2593	2.5	28.6	3	6.8	126	26	32.7	0	0	0	0	1	0	0	0	0	1	0	0	1	0	0	2	6.93616	16.7083	0	0	0	0
10936158	24317561	32154745	53	1	3	13	0	25	3	28	38	139	72	22	4.88	265	11.4	9	4.1	2.19512	0.9	31.1	1	4.2	138	18	11	0	0	1	1	0	0	0	0	0	0	1	0	0	0	0	6	1.59839	7.45833	0	0	0	0
19459496	24319802	38749178	77	0	3	15	0	29	2	33	28	123	81	18	3.77	254	7.6	12	3.7	3.24324	0.6	31.7	1.1	3.8	138	15	11.5	1	0	1	0	0	1	0	0	0	1	1	0	1	0	0	7	3.94777	4.75	0	1	1	1
17726141	24320863	31389412	44	0	1	15	0	44	3	41	42	101	120	27	4.6	397	12	12	3.1	3.87097	1	28.2	1.2	4.9	136	14	13.3	0	0	0	0	0	0	0	0	0	1	0	1	1	1	0	9	2.22444	9.04167	0	0	0	0
12396040	24323807	36726312	88	0	1	15	1	40	2	32	38	89	76	17	3.55	191	7.5	36	3.7	9.72973	1.3	23.6	1	4.1	141	13	12.2	0	0	0	0	0	0	0	0	0	1	1	0	1	0	0	9	1.72168	8.79167	0	0	0	0
15614286	24328980	31000008	84	0	1	15	1	38	3	29	43	74	90	17	4.7	215	9	13	4.2	3.09524	0.6	29.1	1.3	4	140	13	14.7	0	0	1	1	0	0	0	0	0	0	0	1	0	0	0	8	6.79124	13.7083	0	0	0	0
18903466	24332484	31765253	57	1	2	15	1	26	3	34	28	67	88	16	4.73	243	12.6	14	4.3	3.25581	1.2	31.6	1.1	6.9	138	17	11.4	0	0	1	1	0	0	0	0	0	1	1	0	1	0	0	6	2.02308	7.91667	0	0	0	0
16859023	24339024	35815738	76	0	1	11	3	37	3	30	47	54	65	11	3.39	306	12.6	8	3.3	2.42424	0.7	25.8	1.1	4.3	143	13	12.9	0	0	1	0	1	0	0	0	0	0	0	0	0	1	0	7	1.00419	4.41667	0	1	1	1
12256309	24341946	30297406	75	1	3	15	0	33	3	35	68	96	88	15	4.26	178	11.5	20	4	5	1.3	28.5	1.4	4.3	139	9	15.2	0	1	1	0	0	0	0	0	0	1	1	0	1	0	0	9	6.57484	8.54167	0	1	1	1
10256956	24343369	34856829	73	0	3	6	6	72	3	62	109	96	113	28	2.79	30	10.6	88	2.5	35.2	3.8	23.5	1.6	4	141	16	17.9	0	0	1	1	0	1	0	0	0	1	1	0	1	1	0	7	10.6139	10.5833	1	1	1	1
15375392	24356092	36478186	91	0	3	15	0	32	4	36	25	104	85	16	5.42	216	12.9	18	3.6	5	0.9	29.7	1.3	4	140	18	13.9	0	0	1	0	1	1	0	0	0	0	0	1	0	0	0	6	2.16896	2.16667	1	1	1	1
15188030	24357743	34930539	72	0	3	15	1	48	4	25	58	103	87	15	4	175	18.8	24	3.3	7.27273	1.1	23.1	1.2	3.4	140	14	13.4	0	0	1	0	0	0	0	0	0	1	0	0	1	1	0	5	7.06813	6.95833	1	1	1	1
15568901	24358333	33616900	78	0	3	15	1	29	3	23	42	68	85	16	2.79	170	8	24	2.7	8.88889	1	38.8	1.6	4.5	143	10	16.8	0	0	0	1	0	1	0	0	0	1	1	1	1	0	0	13	1.34957	15.75	0	0	0	0
13986499	24361961	32117577	68	1	1	14	0	20	0	30	10	98	67	16	4.5	233	7.3	12	4	3	0.8	31.5	1.2	3.8	140	11	13.4	1	0	1	0	0	0	0	0	0	0	1	0	0	0	0	6	3.24022	5.16667	0	0	0	0
14978206	24370644	35689855	65	1	1	15	6	35	1	39	56	87	83	19	2.82	274	7.8	38	2.7	14.0741	2.1	49.1	1.6	3.3	140	13	18	0	0	0	1	1	0	0	0	0	1	0	0	1	1	0	9	14.6509	14.7083	0	0	0	1
14633465	24373828	37274697	78	1	1	15	7	83	4	45	107	125	100	27	3.81	29	16.4	79	2.3	34.3478	2.4	34.3	1.2	4.9	138	11	12.8	0	0	0	0	0	0	0	0	0	1	1	0	1	1	1	6	2.67036	1.75	1	1	1	1
13519476	24379439	34454419	49	0	1	14	10	37	3	29	93	92	106	17	2.2	7	2.8	30	4.2	7.14286	2.3	52.7	1.8	3.6	139	18	19.3	0	0	1	1	0	1	0	0	0	1	0	0	1	1	1	7	25.7793	30.625	1	0	1	1
12840472	24381609	36662525	51	1	1	15	2	27	2	37	54	75	74	19	4.24	174	6.8	18	2.9	6.2069	1	22	1.2	4.2	141	14	13	0	0	0	0	0	0	0	0	0	1	0	0	1	1	0	5	13.2658	13.3333	0	0	0	0
11166614	24385021	31956121	91	0	1	13	1	47	2	36	42	81	79	18	3.44	106	6.2	15	3	5	0.8	25.8	1.2	4.8	138	12	13.1	0	0	1	0	0	0	0	0	0	0	0	0	0	0	0	5	3.55109	3.58333	0	0	0	0
16211926	24387056	34430614	76	1	3	9	1	31	3	27	48	80	97	22	3.39	257	6.5	25	2.8	8.92857	1.4	27.3	1.1	4.2	139	14	11.5	0	0	1	1	0	0	0	0	0	0	1	0	0	1	0	6	6.05625	12.0417	0	0	0	0
15656535	24389840	38690241	59	0	3	14	1	25	3	33	32	128	98	19	4.9	319	12.8	10	4.2	2.38095	0.6	27.6	1.2	3.7	145	11	13	0	0	0	1	1	0	0	0	0	1	1	0	1	0	1	6	4.57161	8.54167	0	0	0	0
13998126	24397708	33396021	63	1	1	7	0	76	3	57	106	78	110	29	2.81	15	5.6	109	2.1	51.9048	1.9	30.8	1.3	3.9	144	16	14.6	0	0	0	0	1	0	0	0	0	1	0	0	1	1	0	10	17.8503	17.8333	0	1	1	1
16099425	24398772	37736385	78	0	1	15	3	38	2	30	25	78	75	16	4.27	211	29.9	8	3.7	2.16216	0.8	41.9	1.4	4.6	134	11	15.9	0	0	1	0	1	1	0	0	0	1	0	0	1	1	0	7	3.07729	34.4167	0	0	0	0
12762605	24400665	30154167	76	1	1	15	0	33	1	27	27	106	69	16	4.2	174	6.5	25	3.7	6.75676	0.9	27.3	1.2	3.9	139	17	12.9	0	0	1	0	0	0	0	0	0	0	1	0	0	0	0	8	2.74985	5.70833	0	0	0	0
11649745	24415263	31540411	54	1	1	15	0	18	3	25	14	91	87	19	3.66	251	16.7	18	4	4.5	1	24.6	1.2	5	141	14	12.7	0	1	1	0	0	0	0	0	0	0	0	1	0	0	0	5	7.74626	8.75	0	0	0	0
18196788	24428178	39672356	69	1	3	14	1	43	3	35	79	90	99	21	5.04	368	6	16	4	4	0.8	27.7	1.3	4.1	136	17	14.5	0	1	1	1	0	0	0	0	0	1	1	0	1	1	0	7	24.1757	83.7917	0	0	0	0
15613151	24431839	35004465	66	0	1	15	1	20	1	25	30	97	69	23	3.73	264	11.7	25	4.2	5.95238	0.6	25.5	1	4.1	143	15	10.8	0	0	1	0	1	0	0	0	0	1	1	0	1	1	0	9	5.68903	7.66667	0	0	0	0
18259787	24443328	33700710	63	1	1	15	0	29	2	33	46	77	72	24	4.35	162	9.7	14	3.8	3.68421	0.9	24.8	1.2	4.5	134	14	12.6	0	0	1	1	0	0	0	0	0	0	1	0	0	0	0	7	1.61991	4.70833	0	0	0	0
16606885	24444941	35805089	63	0	1	14	1	43	3	35	43	113	86	23	3.04	323	27.1	15	3.2	4.6875	0.6	24.8	1	3.9	148	16	10.6	0	0	1	0	0	0	0	0	0	0	1	0	0	0	0	5	7.85604	15.4583	0	1	1	1
17997384	24446678	38490952	76	1	1	14	1	33	2	28	36	84	87	18	3.24	94	8.8	15	2.9	5.17241	0.8	28.3	1.4	4.2	136	12	15	0	0	1	0	0	0	0	0	1	1	0	1	1	0	0	9	3.62419	10.75	0	0	0	0
10623490	24449903	37620076	87	1	1	15	0	69	3	49	97	76	61	17	4.58	183	15.7	55	3.4	16.1765	1.8	29.7	1.3	3.9	140	20	13.7	0	0	0	0	1	1	0	1	0	1	1	0	1	1	0	9	6.41542	6.25	1	1	1	1
18612090	24463948	38832775	88	0	3	14	5	68	4	60	90	93	93	32	2.65	245	16.8	46	3.8	12.1053	2.3	114.2	1.1	4.1	134	12	12.1	0	0	1	0	1	1	0	0	1	1	1	0	1	1	0	7	7.77829	8.875	1	1	1	1
10264607	24470898	35909644	64	0	1	15	0	44	1	38	51	110	75	21.5	3.08	120	8.4	45	3	15	2.2	32.8	1.2	5.5	137	16	13.3	0	0	0	1	0	1	0	0	0	1	0	0	1	1	1	9	2.5876	20.25	0	0	0	0
10756776	24477686	39506188	40	0	3	15	0	29	2	38	44	122	82	21	3.58	329	8.4	9	3.5	2.57143	0.4	25.8	1.1	3.3	138	12	11.4	0	0	1	0	0	0	0	0	0	1	0	0	1	1	0	5	1.98505	7	0	0	0	0
13368324	24486347	39374501	65	1	1	15	0	22	4	22	23	85	111	16	3.76	195	13.7	10	3.7	2.7027	0.9	27.9	1.1	3.8	138	16	12.2	0	0	0	1	0	0	0	0	1	0	1	0	0	0	0	9	1.3278	7.41667	0	0	0	0
14331151	24487999	31270386	78	1	1	15	0	43	4	31	50	75	88	33	3.95	242	20.2	49	2.8	17.5	2.7	27.6	1.3	4.3	133	25	13.8	0	1	1	0	1	0	1	0	0	1	0	1	1	1	1	15	1.39951	36.625	0	0	0	0
12958711	24488296	35764601	74	1	1	15	0	28	3	23	49	89	74	15	3.79	210	15.5	22	3.1	7.09677	0.6	46.6	1.3	3.7	139	18	14.4	0	0	1	1	1	1	0	0	1	0	0	0	1	0	0	12	3.09116	37.1667	0	0	1	1
16772566	24501779	35231768	77	0	3	10	3	47	1	38	58	58	72	15	3.59	190	7.4	19	3.8	5	0.7	26.8	1	4.2	144	12	11.1	0	0	0	0	0	0	0	0	0	1	1	1	1	1	0	5	4.69193	8.70833	0	0	0	0
19122448	24507586	36404824	57	1	1	15	2	29	3	30	64	55	82	14	2.97	166	19.5	36	2	18	1.9	26.8	1.1	4.2	120	10	11.7	0	1	0	0	1	1	0	0	0	1	0	0	1	1	0	4	5.42843	37.5833	0	0	0	1
16076363	24509535	34564898	91	0	1	9	3	50	2	37	49	115	89	27	3.85	362	8.9	15	3.5	4.28571	0.6	27.9	1.4	3.9	137	16	15.6	0	0	0	0	1	1	0	0	0	0	1	0	0	1	0	8	6.72882	6.75	0	0	0	0
15621459	24519351	39454771	40	0	1	15	0	33	4	34	39	100	63	12	4.71	167	12.1	10	3.5	2.85714	0.5	34.2	1.5	4.4	139	12	17.1	1	0	0	0	0	1	0	0	0	1	0	0	1	0	0	6	5.11141	13.0417	0	0	0	0
13005210	24522080	30340509	68	1	3	15	0	34	3	38	48	114	87	15	3.47	101	5.7	42	4.1	10.2439	8.8	38	3.6	7.3	138	18	38.8	0	0	1	0	1	1	0	0	0	1	1	0	1	0	0	9	1.39355	2.75	0	0	0	0
14496725	24543222	34807413	70	0	1	15	2	33	2	35	32	91	82	11	4	205	12	24	3.8	6.31579	1	26	1	4.9	139	19	10.9	0	0	1	1	0	0	0	0	0	1	0	0	1	1	0	7	3.19391	6.5	0	0	0	0
17289101	24543422	34024024	75	1	1	15	4	38	2	31	44	71	58	18	4.67	98	15.2	30	3.7	8.10811	1.3	30	1.4	5	140	15	15.6	0	0	0	0	1	1	0	0	0	1	0	0	1	1	0	12	2.86925	87.5	0	0	0	1
15153936	24554304	32213745	56	0	1	15	4	29	3	49	40	76	101	30	2.35	102	6.9	28	2.6	10.7692	6	27	1	3	143	17	11	0	0	0	0	0	0	0	0	0	1	0	0	1	0	0	4	6.63426	19.875	0	0	0	0
19318303	24556613	32992529	78	0	1	12	2	42	3	33	67	94	56	18	4.38	209	27.4	24	3.1	7.74194	0.8	20.6	1	4.6	141	17	10.7	0	0	1	0	0	1	0	0	0	1	1	0	1	1	0	5	24.0627	34.3333	0	0	0	0
12017783	24558867	32200459	82	1	3	14	1	26	1	28	27	120	71	16	4.35	159	8.5	16	4.2	3.80952	0.8	28.6	1.1	3.6	138	10	12	0	0	0	1	0	1	0	0	0	0	0	0	0	0	0	8	2.88116	4	0	0	0	0
18517718	24564625	30807170	71	1	1	15	0	23	4	33	39	100	88	18	3.7	178	14.3	16	3.3	4.84848	0.9			3.6	140	15		0	0	1	0	0	0	0	0	0	1	1	0	1	0	0	5	2.40148	6.95833	0	1	1	1
10473247	24567780	37566077	80	1	2	15	0	26	2	22	18	112	66	20	4.02	195	5.9	5	3.2	1.5625	0.7	67	1.6	3.6	135	10	16.9	0	0	1	0	0	1	0	0	0	0	1	0	0	0	0	7	1.92417	7.95833	0	0	0	0
10723263	24568459	34206944	76	0	1	15	0	37	2	22	55	96	122	23	4.32	174	7	22	3.3	6.66667	1	21.1	0.9	4.1	135	17	10.2	0	0	0	1	1	0	0	0	0	1	1	0	1	1	0	11	2.60378	10.2083	0	0	0	0
11387700	24577944	35679337	87	1	1	15	1	37	3	51	90	77	99	14	2.54	108	13.7	13	2.6	5	0.7	46.3	1.7	4.6	136	11	18.6	0	0	0	1	0	1	0	0	0	1	1	0	1	1	0	6	20.164	20.25	0	0	0	0
15587500	24582812	31215625	85	1	1	14	2	41	3	36	49	102	119	15	2.71	545	14.2	16	2.2	7.27273	1.2	31.2	1.5	3.9	136	16	15.9	0	0	0	0	1	1	0	0	0	1	1	0	1	1	1	11	4.43706	7.91667	0	1	1	1
18257010	24586212	35011237	59	1	1	15	0	23	2	32	66	88	114	20	4.37	221	7.7	17	3.7	4.59459	0.9	41.4	1.2	3.8	141	16	12.8	0	0	0	1	1	0	0	0	0	1	0	0	1	1	0	6	19.6431	28.125	0	1	1	1
18530386	24589985	34651928	55	0	1	15	6	57	4	39	80	126	124	25	2.66	177	2.2	27	2.1	12.8571	0.5	33	1.3	3.7	143	10	14.6	0	0	0	0	0	1	0	0	0	1	0	0	1	1	1	8	8.7466	41.5833	0	0	1	1
12312248	24594790	32923312	70	0	1	9	6	64	3	48	93	88	87	17	2.16	59	10.1	45	1.8	25	1.4	35.6	1.6	3	142	12	17.6	0	0	0	0	0	0	0	0	0	1	0	0	1	1	0	6	5.92977	107.75	0	0	0	1
14844543	24599182	30153361	28	1	1	15	1	40	4	41	77	64	118	38	2.89	301	12.8	60	2.6	23.0769	5.3	43	2	5.2	137	15	21.1	0	1	1	0	1	0	0	0	0	1	0	0	1	1	1	3	2.99752	2.79167	1	1	1	1
19209496	24603487	35203859	46	0	2	15	0	24	3	24	28	91	93	21	3.4	342	6.6	4	2.8	1.42857	0.6	28.3	1.2	3.3	133	9	12.5	0	0	0	0	0	0	0	0	0	0	0	0	0	0	1	5	6.3342	9.25	0	0	0	0
15967699	24604134	38905448	91	1	3	15	1	49	3	42	45	100	132	16	3.55	154	20.1	24	3.1	7.74194	1.1	33.6	1.2	4.4	138	14	13.6	0	0	1	1	0	1	0	0	0	1	0	0	1	1	0	7	6.29498	5.95833	1	1	1	1
17635417	24605263	32170688	64	1	1	15	4	31	4	33	95	85	102	14	2.58	9	34.8	22	3.7	5.94595	0.6	21.2	1.3	3.8	131	16	14.9	0	0	1	0	1	0	0	0	0	1	0	0	1	1	0	10	9.05716	15.125	0	0	0	0
15118950	24611552	39869844	41	0	1	15	0	19	2	25	33	120	96	23	4.71	266	11.6	11	4.1	2.68293	0.9	19.1	1	3.8	140	13	12.1	0	0	1	0	0	0	0	0	0	1	0	0	1	0	0	4	6.28564	23.2083	0	0	0	0
11942901	24615963	34082277	82	1	1	15	5	57	4	50	80	91	58	19	1.93	104	4	44	3.2	13.75	2.6	150	15.7	3.8	129	28	150	0	1	0	0	1	1	0	0	0	1	0	0	1	1	1	14	7.2374	22.4167	0	1	1	1
16227072	24617470	36043532	79	0	1	14	1	55	3	45	84	87	75	31	3.32	13	13.1	102	2	51	4.1	32.4	1.3	4.1	139	20	14.7	0	1	1	1	0	1	0	0	0	1	1	0	1	1	1	8	8.21031	30.25	0	0	1	1
18992485	24629939	31625812	70	0	3	15	0	37	4	24	47	103	71	16	2.85	445	15.7	45	3	15	1.2	25.5	1	4.1	141	11	10.8	1	0	1	0	0	0	0	0	0	1	1	1	1	0	0	6	2.80644	15.7917	0	0	0	0
11305846	24631041	38791508	61	1	1	15	3	41	1	38	51	85	90	16	4.25	209	17.5	71	3.1	22.9032	4.3	25.2	1.1	5	134	15	11.6	0	0	0	1	0	0	0	0	0	1	0	0	1	1	0	11	4.56932	17.7083	0	0	1	1
18425923	24633517	36744273	76	0	1	7	3	48	3	46	62	76	98	15	3.29	223	6.4	17	3.4	5	1.1	101.4	1.2	4.1	131	12	14.3	0	0	1	0	0	1	0	1	0	1	0	0	1	1	0	7	8.34821	8.66667	1	1	1	1
10559489	24642800	35878021	70	1	2	15	1	47	3	46	98	72	138	27	3.17	271	15.1	54	2.5	21.6	1.6	25.5	1.3	4.2	143	12	14.3	0	0	0	0	0	1	0	0	1	1	1	0	1	1	1	9	17.3246	66.0833	0	0	0	0
13086336	24643052	34876542	54	0	1	15	5	36	2	23	44	83	70	11	3.36	52	6.3	21	2	10.5	0.9	30.4	1	5.1	132	18	11.3	0	0	0	0	1	0	0	0	0	1	0	0	1	0	0	7	1.06774	22.9167	0	1	1	1
18678452	24647020	33457775	79	0	1	15	0	33	3	32	28	109	54	14	4.75	271	15	13	4.2	3.09524	0.7	26.1	1.1	3.6	140	14	13.2	0	0	1	0	0	1	0	0	0	1	1	0	1	0	0	5	1.01008	5	0	0	0	0
13778812	24651714	30847565	87	1	1	12	0	31	1	32	40	64	72	18	3.76	145	9.6	14	3.1	4.51613	0.8	30.8	1	3.8	142	10	11.8	0	0	1	0	0	1	0	0	0	1	1	0	1	0	0	7	1.96368	5.08333	0	0	0	0
12375870	24653037	33846847	83	0	3	15	5	67	4	54	130	97	65	18	1.97	212	18.4	46	2.7	17.037	2.3	150	2	5.4	138	22	21.7	0	0	0	0	1	1	0	0	0	1	0	0	1	0	0	9	2.20338	2.08333	1	1	1	1
18253529	24661516	39801153	47	0	1	15	1	18	1	17	19	99	79	11	3.63	122	9	12	2.6	4.61538	0.5	27.4	1.3	4.1	136	14	14	0	0	0	0	0	0	0	0	0	0	0	0	0	0	0	2	2.80587	42.375	0	0	0	0
17558079	24666695	36143084	69	1	3	15	4	49	3	40	43	77	80	14	2.79	161	8.5	36	4	9	1.8	32.8	1.6	4.4	143	11	16.7	0	0	0	1	1	1	0	0	0	1	0	0	1	0	0	11	2.11144	33.1667	0	0	1	1
18071477	24667098	38010262	62	0	2	15	0	38	3	23	21	81	84	22	4.05	209	38.6	10	3.7	2.7027	0.7	27.8	1.2	4.2	138	12	12.8	0	0	1	0	0	0	0	0	0	0	1	0	0	0	0	8	2.9579	3	0	0	0	0
16494310	24681548	39977263	56	0	1	15	0	35	1	55	55	106	107	15	3.61	338	10.7	13	3	4.33333	0.5	28.3	1.1	3.9	141	12	11.9	0	0	0	0	0	0	0	0	0	1	0	0	1	0	0	3	12.7857	32.625	0	0	1	1
19378973	24682145	32213782	46	1	3	15	9	40	3	30	51	61	112	30	2.9	164	27.4	14	3.1	4.51613	1.2	28.1	1.6	2.9	143	15	17.4	0	0	0	1	1	0	0	0	1	1	0	0	1	1	0	6	11.9644	12.6667	1	1	1	1
19515662	24694636	38654023	78	0	3	9	3	39	3	34	32	105	100	23	4.64	288	17.5	19	3.7	5.13514	0.7	45.8	1.2	3.5	142	16	12.6	0	0	1	0	0	0	0	0	0	1	1	0	1	0	0	7	1.38321	12.5	0	0	0	0
18964886	24695096	31410650	45	0	1	15	0	17	2	38	28	113	82	21	4.49	352	12	26	3.9	6.66667	0.6	36.4	1.2	3.1	141	12	13	0	0	1	0	0	0	0	0	0	1	1	0	1	0	1	2	10.8241	33.5833	0	0	0	0
14602740	24696183	34195354	65	0	3	15	1	47	2	44	52	141	130	20	3.73	176	9.4	14	4.2	3.33333	1.4	23	1	4.9	136	25	10.9	0	0	0	1	0	1	0	0	0	1	1	0	1	1	1	10	5.37091	17.0417	0	0	0	0
15946966	24704727	31220975	51	1	1	15	0	15	1	16	19	96	69	15	4.92	180	5.4	15	4	3.75	1.1	34.8	1	4.7	138	13	11	0	0	0	0	0	0	0	0	0	0	1	0	0	0	0	3	1.89495	3.70833	0	0	0	0
12559894	24719069	36957843	53	1	3	15	0	24	3	39	47	129	95	14	4.83	150	9.6	15	4.4	3.40909	1.3	29.3	1.1	3.8	144	14	12.6	0	0	1	0	0	0	0	0	0	1	0	0	1	0	0	3	1.97198	7.79167	0	0	0	0
13692987	24724193	35313204	75	1	3	15	0	60	3	45	69	94	73	15	1.16	36	2.4	14	0.9	15.5556	2.1	57.8	2	2	136	2	21.5	0	0	0	0	1	1	0	0	0	1	0	0	1	0	0	11	7.32993	10	0	0	0	1
17494417	24730278	37646923	60	1	3	15	3	49	4	44	65	78	83	25	1.66	240	16.3	42	3.4	12.3529	6	25.4	1.2	4.1	136	17	12.8	0	0	0	1	0	0	0	0	0	1	0	0	1	1	0	9	4.15409	32.875	0	0	1	1
18228504	24736540	34972291	78	0	1	15	2	28	2	36	27	98	89	16	3.59	490	9.5	14	3	4.66667	0.7	42.2	2.6	3.8	136	15	27.9	0	0	1	0	0	1	0	0	0	0	0	1	0	0	0	9	2.19892	9.04167	0	0	0	0
11168491	24741052	33979090	60	1	1	3	11	74	3	44	129	80	101	14	2.45	62	2.4	10	1.8	5.55556	0.5	51.5	1.5	3.6	145	14	16.5	0	0	1	0	0	0	0	0	0	1	0	1	1	1	1	9	8.1619	14.6667	0	0	0	0
15100906	24743373	38864411	77	1	1	14	2	47	3	39	53	80	109	22	4.11	166	19.4	18	2.8	6.42857	0.6	28.6	1.5	4.1	136	13	16.6	0	0	0	1	1	1	0	0	0	1	0	0	1	1	0	8	2.87758	40.2083	0	0	1	1
18777918	24753501	37270064	19	0	3	15	0	26	4	51	117	72	115	37	2.65	77	12.5	17	2.4	7.08333	0.9	27.3	1.4	4.4	141	16	15.1	0	0	0	0	0	0	0	0	0	1	0	0	1	1	0	1	38.0067	37.8333	1	0	1	1
13890284	24757959	38556385	51	1	1	15	0	31	3	30	58	87	79	15	4.81	252	15.7	21	4.2	5	0.7	20.8	1	4.2	141	14	11.8	0	0	1	1	0	0	0	0	0	1	0	0	1	0	0	6	2.97803	6.91667	0	0	0	0
12307239	24761168	38337303	58	1	2	13	4	45	3	46	69	101	117	20	2.77	141	12.8	26	2	13	2.1	32.2	1.2	4.6	140	10	12.9	0	0	0	0	1	0	0	0	0	1	1	0	1	0	0	9	1.39522	24.0833	0	0	0	0
17266376	24766293	39076523	78	0	1	15	4	55	3	49	62	197	73	26	3.44	249	10.9	14	3.4	4.11765	1	150	1.2	3.8	144	20	13.4	0	0	0	0	1	1	0	0	0	1	0	0	1	1	0	10	1.90201	16	0	0	1	1
10821193	24774530	31348796	82	0	1	15	5	53	3	44	72	84	116	20	3.45	199	12.7	25	2.3	10.8696	1.3	32.4	1.3	4.4	138	16	14.5	0	0	1	1	0	1	0	1	0	1	0	0	1	1	0	10	8.25866	8.33333	1	1	1	1
18595358	24780588	33896455	69	1	3	15	0	40	2	40	37	113	57	20	4.59	144	10.2	17	3.7	4.59459	0.9	150	1.2	4	137	14	13.6	0	0	1	0	0	1	0	1	0	1	0	0	1	0	0	8	11.7438	21.75	0	0	0	0
16282273	24781763	37891607	91	0	1	10	2	50	2	26	52	97	70	16	3.8	121	6.8	29	3.9	7.4359	1.5	28.1	1	3.7	140	18	11	0	0	1	0	0	0	0	0	0	0	1	0	0	0	0	8	1.11431	5.5	0	1	1	1
13708401	24783864	39332173	55	1	3	15	2	33	4	42	39	127	93	10	4.96	219	12.5	22	3.4	6.47059	2	31	1.1	3.9	133	16	11.7	0	0	0	1	1	0	0	0	0	1	0	0	1	0	0	7	2.332	14.9167	0	0	0	0
13181627	24787003	33291189	20	1	3	15	5	32	4	38	38	85	127	33	5.17	358	7.8	13	3.6	3.61111	1.6	29	1.2	5	138	14	13.1	0	0	0	0	1	0	0	0	0	1	0	0	1	1	0	2	3.50028	7.41667	0	0	0	0
15795691	24789878	38486358	35	0	1	15	0	8	1	15	15	103	77	19	4.43	257	8	7	4.1	1.70732	0.6	28.3	1	4.5	144	16	11.2	0	0	0	0	0	0	0	0	0	0	0	0	0	0	0	1	2.39931	2.41667	0	0	0	0
13890865	24797198	38317431	32	0	1	13	1	13	2	25	32	84	78	16	3.52	458	10.6	5	3.7	1.35135	0.6	26.1	0.9	4.2	134	15	9.9	0	0	0	0	0	0	0	0	0	1	0	0	1	0	0	3	2.93365	9.16667	0	0	0	0
13572100	24804829	31677119	57	0	1	15	0	45	2	47	59	116	82	14	2.93	174	8.1	12	2.3	5.21739	0.4	32.7	1.1	3.3	142	8	13.4	0	0	0	0	0	0	0	0	0	1	0	0	1	1	0	7	4.0238	17.25	0	0	0	0
12328005	24809025	30395514	71	1	1	14	2	43	1	21	52	76	64	22	3.34	187	12	32	2.5	12.8	1.9	25.4	1.2	4.5	135	22	12.7	0	0	1	0	0	0	0	0	0	1	0	1	1	0	1	13	2.38849	17.7083	0	0	1	1
17112419	24810526	30636508	91	0	1	14	1	47	2	34	36	102	86	20	4	227	7.7	16	3	5.33333	0.8	28.3	1.3	4.4	142	11	13.8	0	0	1	0	0	1	0	0	0	0	0	0	0	0	0	5	1.80612	1.875	0	0	0	1
14161592	24810948	33648953	77	0	1	15	0	24	2	25	17	97	65	14	3.97	235	5.1	14	4	3.5	0.7	28.8	1.1	3.9	136	12	11.9	0	1	1	0	0	0	0	0	0	0	0	1	0	0	0	7	3.70828	3.75	0	0	0	0
16510231	24811775	33192396	79	0	1	9	5	44	2	44	56	94	87	21	3.83	207	9.1	12	3.6	3.33333	0.5	20.3	1	4.1	141	12	11.6	0	0	1	0	0	0	0	0	0	1	1	0	1	1	0	7	10.3932	10.3333	1	1	1	1
11643452	24813897	31441129	71	1	1	15	2	31	3	24	38	111	83	14	2.72	78	12.6	27	3.7	7.2973	0.9	25.4	1.6	4.9	135	16	16.8	0	1	1	1	0	0	0	0	0	1	1	1	1	0	1	13	4.70882	17.1667	0	0	1	1
15301471	24822522	39220761	42	1	2	11	2	20	2	21	35	140	53	22	4.71	259	15.5	10	4.1	2.43902	1	25.9	1.1	3.6	141	17	12.2	0	0	1	0	0	0	0	0	0	1	1	0	1	1	0	4	4.32774	16.125	0	0	0	0
13664021	24827930	35232257	73	0	3	12	2	26	2	33	21	90	83	12	4.4	45	7.4	15	4.1	3.65854	0.7	27	1.3	4.1	143	14	14.1	0	0	1	0	0	1	0	0	0	0	0	0	0	0	0	7	1.95854	8.58333	0	0	0	0
13345618	24839269	30282529	91	0	1	15	0	47	2	34	40	104	105	23	4.94	232	9.7	28	3.7	7.56757	1	29.6	1.4	7.6	135	11	14.8	0	0	0	0	1	1	0	0	0	0	1	0	0	1	0	9	5.40398	20.6667	0	0	0	1
12577011	24840223	37874625	72	0	2	15	0	44	2	34	36	98	73	20	4.4	203	15.6	11	4.3	2.55814	0.6	25.6	1.1	4.2	140	20	12	0	0	1	0	0	0	0	0	0	0	1	0	0	1	0	9	10.7296	10.6667	1	1	1	1
16293620	24841345	35881656	64	1	3	13	3	30	1	23	33	95	54	24	4.53	153	6.4	13	3.5	3.71429	1.1	28.9	1.1	4.1	142	9	12.3	0	0	0	0	0	0	0	0	0	0	0	0	0	0	0	4	1.76835	4.58333	0	0	0	0
15121546	24841419	37770770	81	1	1	15	0	30	2	27	42	117	90	25	3.22	182	7.4	31	3.4	9.11765	1.6	28.3	1.1	4.6	143	14	11.5	0	0	1	1	0	0	0	0	0	0	1	0	0	0	0	8	1.78362	1.875	0	0	0	0
19981702	24857379	30970261	76	0	3	15	0	27	1	23	15	109	78	21	4.31	173	8.8	15	3.9	3.84615	0.8	29.4	1.3	4	136	17	13.9	0	0	1	0	1	1	0	0	0	0	0	0	0	0	0	6	2.95853	6.75	0	0	0	0
11463144	24858221	37392889	45	0	1	15	0	36	3	23	48	77	120	22	4.84	208	14.1	54	2.6	20.7692	1.4	25.8	1.1	5.3	128	19	11.6	0	0	0	0	0	0	0	0	0	0	0	0	1	0	1	4	4.8391	9.04167	0	0	0	0
13731049	24870767	33482278	73	0	3	9	3	32	3	46	44	92	66	18	3.98	237	9.4	18	4.4	4.09091	0.8	21.5	1.5	3.8	138	11	16	0	0	0	0	1	0	0	0	0	1	0	0	1	1	0	8	18.1281	32	0	0	0	0
16907232	24871788	33533099	74	1	2	12	2	36	2	23	28	89	78	22	3.35	373	11.3	14	3.3	4.24242	0.9	25.1	1.3	4	141	9	13.8	0	0	0	0	0	1	0	0	0	0	0	1	1	0	1	9	3.08696	24.8333	0	0	0	0
16504032	24880775	35022290	51	1	1	15	0	37	3	35	43	90	79	18	5.36	611	18.4	20	3.3	6.06061	1	33.7	1.3	3.8	135	14	14.1	0	0	1	0	0	0	0	0	1	1	0	0	1	1	0	6	17.7495	37.8333	0	0	0	0
12180278	24895263	36671034	51	1	1	4	5	52	3	37	88	94	75	11	4.79	233	12.3	21	3.3	6.36364	1.1	28.6	4.7	3.3	142	11	45.4	0	0	1	0	0	1	0	0	0	1	0	0	1	1	0	7	7.3044	13.75	0	1	1	1
11273115	24898994	35113785	49	0	3	15	0	27	3	38	68	98	109	23	4.23	336	13.6	13	3.2	4.0625	0.8	25.4	1.3	3.8	139	12	14.6	0	0	1	0	1	0	1	0	0	1	0	0	1	1	0	7	9.59902	20.4583	0	0	0	0
10903792	24903719	30261200	91	1	1	15	2	37	3	35	63	79	76	17	3.2	280	8.2	23	3	7.66667	1.4	150	1.5	5.2	133	9	16	0	0	0	1	1	1	0	0	0	1	0	1	1	1	0	13	5.25948	22.2917	0	0	0	1
12873124	24905247	31734994	68	1	2	15	3	29	4	33	44	91	75	17	2.9	127	5.2	59	2.2	26.8182	1.9	40.4	1.7	5.1	135	7	18.9	0	0	0	0	1	0	0	0	0	1	0	0	1	0	1	10	3.44852	35.6667	0	0	0	0
10336855	24910923	33336719	47	0	2	15	2	20	2	33	39	147	90	19	4.51	111	8.1	9	4.1	2.19512	0.7	150	1.6	3.3	142	17	18	0	0	0	0	0	0	0	0	0	1	0	0	1	1	0	4	19.5444	19.5833	0	0	0	0
15545849	24922530	39025631	49	1	1	15	0	32	3	54	93	79	129	33	4.09	176	12	25	2.7	9.25926	1.9	29.8	1.3	3.5	141	13	13.7	1	1	1	0	0	0	0	0	0	1	0	0	1	1	0	2	37.8418	36.625	1	0	1	1
16717030	24926064	34332658	79	1	3	12	0	34	2	37	53	119	76	25	4.18	149	5.8	10	3.4	2.94118	0.7	24.9	1.1	4.1	139	12	12	1	0	1	1	0	0	0	0	0	1	0	0	1	1	0	9	20.4144	20.4167	0	0	0	0
14526290	24937812	30152992	91	1	3	11	2	38	3	28	46	113	93	19	4.3	335	12.4	19	4.1	4.63415	0.9	40	2.3	5	133	15	25.1	0	0	1	0	0	1	0	0	0	1	0	0	1	0	0	7	1.74897	9.33333	0	1	1	1
15413029	24941906	38930324	80	0	3	8	0	52	2	56	57	107	121	28	4.25	143	7.2	14	3.4	4.11765	0.8	28.2	1.8	3.4	138	15	19.6	0	0	1	0	0	1	0	0	0	1	0	1	1	1	0	9	11.2663	23.875	0	0	0	0
16416367	24951092	33609800	55	1	3	15	0	41	3	49	90	84	105	21	3.98	141	7.3	16	2.9	5.51724	0.7	25.8	0.9	3.9	140	11	10.1	0	0	1	0	0	0	0	0	0	1	0	0	1	1	0	4	15.9956	40.8333	0	0	0	0
16723035	24951597	37756910	53	0	3	15	2	23	3	44	58	123	71	16	3.89	330	7.4	12	3.8	3.15789	0.7	28.1	1.2	3.4	136	14	13.5	0	0	1	0	0	1	0	0	0	1	1	0	1	1	1	6	8.55811	69.7083	0	0	0	0
15063036	24953289	30451781	64	0	1	15	4	30	3	29	39	99	100	16	3.38	203	67.5	25	3.9	6.41026	1.7	27.9	1.3	4.5	138	13	14.1	0	1	0	0	0	1	0	0	0	1	0	0	1	1	0	7	1.09796	21.1667	0	1	1	1
12514413	24961327	32299209	86	1	2	15	0	35	2	35	28	118	73	16	4.19	184	8	18	3.6	5	1	30.5	1.2	4.1	142	11	13.6	0	0	0	1	0	0	0	0	0	1	0	0	1	0	0	9	3.31462	12.0833	0	0	0	0
11765093	24971591	35391794	54	1	3	15	0	20	3	34	34	73	70	30	3.78	69	14.5	23	3.2	7.1875	1.3	29.3	1.2	4	143	12	13.1	0	0	0	0	0	0	0	0	0	0	0	0	0	1	0	3	2.0419	10.7917	0	0	0	0
18125725	24981695	32990442	59	1	1	15	0	13	2	31	28	111	83	18	5.41	204	10.2	10	4	2.5	0.7	24.3	1	4.1	132	11	11.6	1	0	1	1	0	0	0	0	0	1	0	0	1	0	0	4	1.50858	6.625	0	0	0	0
13965904	24986406	32852833	70	1	1	15	0	31	2	26	49	80	66	21	3.79	138	10.1	38	3.9	9.74359	2.6	23.3	1.1	4.4	143	14	12.7	0	0	0	1	0	1	0	0	0	0	1	0	1	0	0	8	1.8661	7.95833	0	0	0	0
14677796	24989222	33140628	83	0	1	13	1	42	2	35	64	97	85	26	3.51	158	5.6	27	3.9	6.92308	1.1	25.7	1.1	8.5	140	15	12.4	0	0	1	0	1	1	0	0	1	1	1	1	1	1	0	12	18.5563	18.2917	1	1	1	1
13856508	24990532	37099535	62	1	1	15	6	41	4	39	44	77	94	16	2.48	109	14.2	19	2.9	6.55172	1	41.7	2.4	5	143	11	25.7	0	0	1	0	0	0	0	0	0	1	0	0	1	0	0	7	3.99172	14.875	0	0	0	0
11767827	24991846	30585358	66	0	2	15	0	56	2	44	81	112	81	14	4.04	248	15.2	24	3	8	1.4	24.1	1.1	3.2	146	14	12.1	1	0	1	1	0	0	0	0	0	1	0	0	1	1	0	6	39.2974	72.1667	0	0	0	0
15851682	24999949	31682246	81	0	3	15	7	70	2	45	114	44	65	19	3.33	158	29	132	2.3	57.3913	4.4	47.2	1.2	5.4	139	38	13.6	0	0	0	1	1	1	0	0	0	1	0	0	1	1	1	10	6.90526	7.04167	1	1	1	1
17632211	25000826	38736527	73	0	1	13	1	31	2	27	32	82	77	13	2.18	152	7.2	19	2.7	7.03704	0.8	26.1	1.3	3.6	139	16	13.8	0	0	1	1	0	1	0	0	0	1	0	0	1	0	1	11	2.41843	17.2917	0	0	0	0
15455165	25021098	38723212	67	1	1	14	1	41	0	31	27	96	68	16	3.54	70	4.3	16	2.8	5.71429	0.8	28.5	1.3	3.7	135	12	13.6	0	0	1	1	0	0	0	0	0	1	0	0	1	1	1	8	16.5152	20.7917	0	0	1	1
11647150	25021798	33610519	76	1	3	15	0	35	2	50	77	76	74	20	3.83	92	9.8	19	3.5	5.42857	0.7	28.8	1.1	3.9	138	9	12.3	0	0	0	1	1	0	0	0	0	1	1	0	1	1	0	10	3.95266	8.16667	0	1	1	1
14637365	25024369	35221553	77	0	1	15	0	41	2	35	31	101	121	20	4.22	170	9.9	36	3.6	10	1.3	25.8	1	4.8	140	22	11.3	0	0	1	0	0	1	0	0	0	0	0	1	0	0	0	7	1.98685	1.95833	0	0	0	0
17600369	25025281	34756858	78	0	3	8	7	47	3	32	25	61	92	16	2.64	159	15	16	3.7	4.32432	0.7	39.6	1.5	3.5	141	13	15.5	0	0	1	1	0	1	0	0	0	1	1	0	1	1	0	9	10.2942	11.0833	0	0	0	0
10357863	25031044	38145046	76	1	1	15	2	49	2	42	57	84	78	18	2.9	119	22	16	2.7	5.92593	0.8	33.4	1.4	3.8	141	11	14.8	0	0	1	0	1	1	0	0	0	1	0	0	1	1	0	8	26.2478	41.6667	0	0	1	1
19897902	25040903	33442692	44	0	3	13	2	25	3	37	43	92	117	29	3.63	165	12.5	14	4	3.5	0.4	25.4	1.2	3.4	138	11	13.5	0	0	1	0	0	0	0	0	0	0	0	0	0	0	0	5	3.84699	8.75	0	0	0	0
12563943	25044759	39504419	60	1	1	12	6	64	3	41	83	84	126	28	3.36	84	26.8	69	2.7	25.5556	2.9	87.1	1.7	4.2	146	17	18.5	0	0	0	0	1	0	0	0	0	1	1	1	1	0	1	13	1.27841	7.66667	0	1	1	1
13810633	25049170	37354230	80	0	1	15	0	80	3	64	101	91	102	30	3.69	354	10.3	30	3.6	8.33333	1.6	42.2	1.5	5.5	131	18	16.3	0	0	1	0	1	1	0	0	0	1	1	0	1	1	0	8	2.94252	2.91667	1	1	1	1
14450370	25056417	33959531	77	1	1	14	2	36	1	32	32	102	72	20	3.75	239	8.4	15	3	5	0.9	27.8	1.1	4.1	135	8	12.2	1	0	0	0	0	1	0	0	0	0	1	0	0	0	0	5	1.50851	22.8333	0	1	1	1
19571223	25065682	37497740	66	1	3	15	2	36	3	39	75	94	75	25	3.78	189	10.1	36	3	12	2.1	24.4	1	3.5	145	18	11	0	0	0	1	0	0	0	0	0	1	1	0	1	1	0	10	9.0034	16.7917	0	0	0	0
14541551	25070908	30725578	91	0	1	15	2	55	3	40	53	90	76	15	2.88	270	8	35	3.3	10.6061	1.4	26.6	0.9	3.7	146	15	9.9	0	0	0	0	0	1	0	0	0	0	0	1	1	1	0	9	6.97375	26.9583	0	0	0	1
11882869	25074806	32771823	65	1	1	15	0	24	1	25	27	89	56	18	3.23	212	11.5	9	3.9	2.30769	0.7	29.5	1.2	3.8	136	17	12.7	0	0	1	0	0	0	0	0	1	1	1	0	1	0	0	8	3.11439	3.125	0	0	0	1
10452329	25076530	32342017	91	0	1	14	1	55	4	44	90	56	113	22	3.08	413	21.5	20	2.6	7.69231	1.5	33.9	1.8	5.4	134	17	19.4	0	0	1	1	0	1	0	0	0	1	0	1	1	1	0	8	3.17009	6.08333	0	1	1	1
11092156	25081268	35199653	61	1	3	15	0	45	2	38	64	101	73	15	5.17	105	8.9	13	3.4	3.82353	0.8	29.4	1.1	4.1	142	16	12.1	0	0	0	1	0	0	0	0	0	1	0	0	1	1	0	4	11.8699	10.5833	1	1	1	1
12265974	25083525	36167454	82	0	1	15	1	32	3	46	68	100	62	20	3.97	166	7.3	6	3.3	1.81818	0.4	27.9	1	3.3	142	12	10.9	0	0	1	0	0	0	0	0	0	1	1	0	1	0	0	7	3.53016	2.54167	1	1	1	1
14115052	25085304	34344838	84	1	1	15	0	33	3	39	57	80	100	20	3.15	201	13.3	24	3.3	7.27273	1	51.3	1.3	4.2	136	14	13.8	0	0	1	0	0	1	0	0	0	1	0	0	1	0	0	7	5.33536	6.33333	0	0	0	0
15848956	25090680	39474301	91	0	1	13	1	40	2	33	35	85	73	18	4.41	223	11.9	14	3.6	3.88889	0.7	30.1	1.5	3.5	140	18	16.3	1	0	1	0	0	0	0	0	0	1	1	0	1	0	0	7	1.69421	4.79167	0	0	0	0
10200310	25099208	35746687	88	0	1	12	0	29	2	18	31	98	82	13	3.41	243	6.2	12	3.6	3.33333	0.8	25.7	1	4.1	139	15	11	0	0	1	0	0	0	0	0	0	0	0	0	0	1	0	6	1.89428	2.70833	0	0	0	0
13746602	25099414	38540762	45	0	3	15	0	18	1	22	26	100	80	12	4.14	253	7.4	7	2.8	2.5	0.4	27.8	1.1	2.8	143	14	12.3	0	0	1	1	0	0	0	0	0	0	1	0	0	0	0	7	6.83953	6.875	0	0	0	0
19359066	25100912	30485707	53	1	1	15	1	26	4	39	18	65	82	16	4.31	162	10	6	4.1	1.46341	0.8	31.1	1.1	4.1	141	13	13.1	0	1	0	0	0	0	0	0	0	0	0	0	0	1	0	3	22.8458	33.6667	0	0	0	0
12982039	25112623	34660574	24	1	2	15	0	20	0	26	43	79	53	16	2.91	129	7.8	15	3.6	4.16667	0.6	26.6	1.2	4.1	141	10	13.5	0	1	0	0	0	0	0	0	0	0	0	0	0	0	0	3	1.44423	12.2917	0	0	0	0
15259110	25115591	37424312	87	0	1	10	2	53	3	42	53	94	76	8	3.88	236	10.8	16	3.3	4.84848	0.8	36.2	1.7	3.8	141	15	18.4	0	0	1	0	0	1	0	0	0	0	0	0	0	1	0	7	2.20008	8.04167	0	1	1	1
12163568	25116113	39855484	50	0	2	15	4	32	4	32	33	92	87	14	3.68	339	18.3	13	2.8	4.64286	1	31.9	1.2	3.3	135	11	12.8	0	1	1	1	0	0	0	0	0	0	1	0	0	1	1	5	2.2433	18.7083	0	0	0	0
13364675	25122072	39333995	51	0	1	15	1	49	3	52	103	72	98	21	4.15	190	14.1	29	2.8	10.3571	1.3	38.8	1.5	4.1	130	12	15.9	0	0	1	0	0	0	0	0	0	1	1	1	1	1	1	6	11.7343	20.875	0	0	0	0
16523929	25123614	37818741	84	0	1	10	2	43	2	46	46	130	85	16	4.45	310	16.9	18	3.9	4.61538	0.9	28.8	1.1	3.6	143	14	11.9	0	0	1	1	0	1	0	0	0	1	1	1	1	1	0	8	7.92806	14.875	0	0	0	0
18830695	25124186	31365006	43	0	3	10	2	27	3	35	78	91	70	29	3.68	299	22.1	17	3.5	4.85714	0.7	26.7	1	3.6	137	14	11.2	0	1	0	0	0	0	0	0	0	1	0	0	1	1	0	3	21.4765	33.3333	0	0	0	0
12701112	25134924	30473822	91	0	1	15	0	57	2	49	65	114	113	20	4.33	168	10.7	14	2.7	5.18519	0.4	35.7	1.2	5	137	13	13.5	0	0	0	0	1	1	0	0	0	1	1	0	1	1	0	6	3.52647	32.7083	0	0	1	1
14673876	25137754	31406973	68	1	3	15	0	36	4	57	85	91	73	17	3.54	425	13.5	125	2.5	50	3.3	40.8	1.5	3.7	148	15	16	0	0	1	0	0	0	0	0	0	1	1	0	1	1	0	5	7.50433	42.6667	0	0	0	0
10101447	25142068	35490197	74	1	1	11	2	39	3	41	37	126	99	23	3.44	149	6	10	4	2.5	0.7	21.5	1	4.5	141	28	10.8	0	0	1	0	0	0	0	0	0	1	0	0	1	0	0	5	5.45557	14.5417	0	0	0	0
12088836	25142199	38568295	81	0	1	15	0	31	2	32	28	100	78	19	3.98	204	8.3	22	3.8	5.78947	0.8	25.9	1.1	3.8	136	15	11.9	1	0	1	0	0	1	0	0	0	1	1	0	1	0	0	8	1.19017	2.95833	0	0	0	0
19470049	25143452	32233168	54	1	3	15	0	21	4	44	46	115	110	28	2.95	194	17.6	8	3	2.66667	0.7	23.8	1.2	3.5	143	10	13	0	0	1	1	0	0	0	0	0	1	0	0	1	1	0	6	12.1135	25.9583	0	0	0	0
11832124	25149804	34805754	78	1	1	13	1	36	2	28	54	90	68	19	4.34	247	11.7	21	4	5.25	1	30.9	1.1	4	142	15	12.1	0	0	1	0	0	0	0	0	0	0	1	0	0	0	0	8	6.60906	11.7917	0	0	0	0
10024982	25154057	37919901	78	1	1	15	1	53	2	45	100	106	87	23	3.91	179	11.5	36	2.4	15	1.8	30.6	2.5	4.2	142	20	27.9	0	0	0	0	0	1	0	0	1	1	0	0	1	1	0	7	21.1748	22.2917	1	1	1	1
11550469	25155514	35941565	84	1	3	10	2	37	2	26	43	90	71	17	4.66	180	12.5	30	3.4	8.82353	0.9	25.2	1.1	4.7	136	14	11.8	0	0	1	1	1	1	0	0	0	1	1	1	1	0	0	12	1.9236	19.875	0	0	1	1
18250302	25159118	32893223	70	1	2	15	0	21	3	40	24	127	107	21	4.21	149	11.6	27	3.4	7.94118	1.1	31.1	1.7	4.5	136	13	18.2	0	0	1	1	0	0	0	0	0	1	1	0	1	0	0	6	12.7501	13.875	0	1	1	1
13581277	25160750	34544034	58	0	1	15	2	46	2	39	50	96	85	21.5	4.83	243	11.4	20	3.3	6.06061	0.7	25.7	1	3.9	141	16	11.1	0	1	1	0	0	0	0	0	0	1	0	0	1	1	0	3	23.5453	23.625	0	0	0	0
13247755	25174089	32190106	66	1	3	15	0	44	4	45	63	124	92	19	5.25	203	18.8	20	3.2	6.25	1	28.1	1.2	5.6	138	12	12.5	0	0	0	1	1	0	0	0	0	1	1	0	1	1	0	9	22.9939	24.2917	0	1	1	1
18007614	25193600	32981335	73	0	3	15	0	24	1	30	26	92	69	16	4.14	181	7.7	17	3.8	4.47368	1.1	28.3	1.2	4.2	146	14	12.9	1	0	1	0	0	0	0	0	0	0	1	0	0	0	0	7	2.73508	2.75	0	0	0	0
11097412	25195149	35805241	84	1	3	15	2	29	4	41	65	70	82	21	3.45	170	12.4	11	3.2	3.4375	0.9	35.2	1.3	4.2	137	14	13.5	0	0	0	0	0	0	0	0	0	1	0	0	1	1	0	7	5.46375	8.125	0	1	1	1
14835491	25199819	37374605	91	0	1	6	3	43	3	33	68	90	100	23	3.51	190	15.1	31	3.9	7.94872	1.1	23.2	1.1	4.3	136	15	12.4	0	1	0	1	1	1	0	0	0	1	1	0	1	1	1	10	21.8061	21.875	0	0	0	1
19290303	25206654	38786871	79	0	3	15	6	63	3	58	110	113	72	20	3.84	54	19.8	76	2.5	30.4	2.1	44.2	2.6	4.9	140	21	29.4	0	1	1	0	1	1	0	0	0	1	0	0	1	1	0	8	12.6336	30.5417	0	0	1	1
17556194	25207594	32723705	73	0	3	15	0	37	1	36	103	71	74	16	3.59	164	8.7	13	2.5	5.2	0.4	25.9	1.3	2.8	133	12	14.2	0	0	1	1	0	0	0	0	0	1	1	0	1	1	0	5	39.4142	48.5833	0	0	0	0
19950615	25208232	36790734	91	0	1	13	0	33	3	33	35	97	106	13	4.41	207	13.5	18	2.4	7.5	0.5	23.4	1	3.8	140	16	12	1	0	0	0	0	1	0	0	0	1	0	1	1	0	0	7	1.9356	4.91667	0	1	1	1
10706626	25208862	35484399	58	1	1	14	1	36	3	49	79	72	95	24	4.97	173	10	21	2.6	8.07692	1.3	26.5	1.2	3	135	12	12.8	0	0	0	1	0	0	0	0	0	1	0	0	1	1	0	6	35.1686	35.125	1	0	1	1
14783167	25212322	30524448	75	1	1	15	0	65	3	45	98	77	83	20	2.48	61	1.1	76	3	25.3333	2.4	21.4	1.4	4.4	139	15	15.5	0	0	1	0	1	1	0	0	1	1	0	0	1	1	1	9	20.7226	27.75	0	0	0	0
10821446	25217639	34618478	91	0	3	15	0	35	2	38	85	100	77	23	4.11	289	4.1	8	3.2	2.5	0.8	33.3	1.1	4.6	135	10	11.5	0	0	0	0	0	0	0	0	0	1	0	1	1	1	0	7	37.9247	40.9167	1	0	1	1
18858633	25218669	39516516	84	0	1	15	2	57	3	58	61	77	72	11	2.2	135	7.9	14	3.7	3.78378	0.8	34.3	1.5	4.5	133	9	16.8	0	0	1	1	0	1	0	0	0	1	1	0	1	0	0	6	8.22498	49.8333	0	0	0	0
19089771	25222525	34424454	65	0	1	15	0	35	4	45	51	83	92	17	3.98	231	12.9	18	3.2	5.625	0.7	24.9	1.2	3.5	142	13	12.6	0	0	1	1	0	0	0	0	0	1	0	0	1	1	0	8	5.8414	9.54167	0	0	0	0
10456956	25233779	35061571	67	0	3	15	0	39	3	39	38	102	90	25	3.46	105	9.7	11	3.5	3.14286	0.5	34.4	1.2	3.3	142	13	13.3	0	1	1	0	0	0	0	0	0	1	1	1	1	1	0	6	3.74056	4.54167	0	1	1	1
15050866	25237015	33525892	68	0	1	15	0	27	3	22	22	85	83	13	3.59	339	13.4	12	3	4	0.6	30.2	1.1	3.8	137	12	11.9	0	1	1	0	0	0	0	0	0	0	1	0	0	0	0	8	3.77409	22.125	0	1	1	1
10812044	25241879	30847475	39	0	1	10	0	25	3	35	50	154	97	15	3.74	462	12.3	5	2	2.5	0.6	31.1	1.4	3.8	141	9	15.1	0	0	1	0	0	0	0	0	0	1	0	0	1	1	1	4	16.2337	23.7083	0	0	0	0
10205923	25248215	35851050	66	1	1	15	0	20	2	17	20	89	80	20	4.43	402	11.4	17	3.3	5.15152	1.1			4.4	140	12		1	0	1	0	0	0	0	0	0	0	0	0	0	0	0	4	1.09413	2.83333	0	0	0	0
17540007	25249274	30253052	60	1	3	14	6	65	4	51	122	85	118	21	1.87	54	50.4	29	2.7	10.7407	1.5	26.2	1.9	4.4	135	16	20.9	0	0	0	1	0	0	0	0	0	1	0	0	1	1	0	11	13.4329	60.7917	0	0	0	0
11997599	25252737	33179530	91	0	1	15	0	28	2	34	34	83	75	22	4.23	318	8.2	15	4	3.75	1	30.4	1.1	4.1	140	15	12.1	0	0	1	0	0	1	0	0	0	1	1	0	1	0	0	8	3.42532	5.33333	0	1	1	1
14013197	25257634	30628298	68	1	1	14	1	40	3	38	50	109	105	20	5.31	206	46.4	34	3.9	8.71795	1.3	26.1	1.3	4.1	146	14	13.7	0	0	1	1	0	0	0	0	0	0	1	0	0	1	0	10	2.15468	6.875	0	0	0	0
15198868	25275198	36633944	85	0	1	15	2	31	1	24	36	62	65	14	3.22	284	9.3	19	3.4	5.58824	1.1	71	1.1	4	143	13	13.3	0	0	1	0	0	0	0	0	0	1	0	0	1	0	0	6	3.17448	6.33333	0	0	0	0
14413144	25275890	36642488	85	1	1	15	1	45	3	47	70	68	66	24	3.19	172	14.9	14	2.8	5	1	27.8	1.4	3.8	131	16	14.6	0	0	0	0	0	1	0	0	0	1	0	1	1	0	0	7	7.60713	16.6667	0	0	0	0
11310752	25278913	38275000	69	0	1	3	4	73	3	56	73	116	93	22	3.9	125	7.8	22	3.4	6.47059	1.2	24.6	1.1	4.2	138	18	12.3	0	0	0	0	0	0	0	0	0	1	0	1	1	1	1	13	2.63289	3.25	0	1	1	1
19326654	25280516	34168695	71	0	3	15	1	44	2	45	85	18	104	22	4.65	283	7.4	75	2.8	26.7857	2	26.5	1.1	3.9	142	10	12.1	0	0	0	0	1	1	0	0	0	1	0	0	1	1	0	7	14.0746	14	1	1	1	1
13189267	25285294	35762429	89	1	1	15	0	26	2	26	56	102	70	33	4.72	199	14	22	3.4	6.47059	1	150	1.1	3.9	144	17	11.9	0	0	0	1	0	0	0	0	0	0	1	0	1	0	0	9	3.1038	3.16667	0	0	0	0
11572460	25285710	34552018	77	0	1	15	4	48	3	47	50	77	78	14	4.15	263	14.4	46	3.3	13.9394	1.6	34.9	1.2	4.8	139	15	13.4	0	0	1	0	0	1	0	0	0	1	1	0	1	0	0	7	2.67728	2.54167	1	1	1	1
10817208	25287254	33462191	67	1	1	14	2	39	1	41	65	58	86	22	4.05	210	6.6	17	3	5.66667	1.1	27	1.1	4.8	136	12	12.4	0	0	1	1	0	0	0	0	0	1	1	0	1	1	0	5	26.1139	39.875	0	0	0	0
10419965	25292088	32274019	53	0	3	7	4	36	3	36	54	65	83	18	2.91	337	12.5	15	3.4	4.41176	0.6	32.8	1.1	3.3	139	13	11.7	0	0	0	0	0	0	0	0	0	0	0	0	0	0	0	6	2.20611	8.04167	0	0	0	0
17770682	25293636	34716836	60	1	3	11	2	29	1	32	32	92	70	17	4.69	169	8.9	13	4.3	3.02326	0.9	26	1	4	137	13	10.8	0	0	0	0	0	0	0	0	0	0	0	0	0	0	0	6	3.12163	5.25	0	0	0	0
10346466	25299803	32145199	71	1	1	15	2	36	3	33	75	80	94	32	3.99	468	14.2	77	2.4	32.0833	3.5	32	1.6	3.9	140	23	17.3	0	0	0	0	1	0	0	1	0	1	0	1	1	1	0	9	8.43469	26.8333	0	0	0	0
14452125	25304359	36757167	86	1	3	14	1	31	1	33	33	83	68	18	4.2	184	8.6	12	3.5	3.42857	0.8	52.1	1.1	3.5	139	13	12.2	0	0	0	0	1	0	0	0	0	1	1	0	1	0	0	9	4.98513	17.8333	0	0	0	0
19247572	25307835	39069445	88	0	1	15	1	47	2	31	33	62	62	24	3.38	292	13.4	29	3.2	9.0625	1	27.8	1.3	4.6	140	8	14.1	0	0	1	1	1	1	0	0	0	0	1	1	0	0	0	9	2.9949	22.25	0	0	1	1
16117836	25313087	34883684	60	1	2	15	0	34	2	37	38	103	76	27	2.23	147	6.5	18	2.8	6.42857	1.1	28	1.4	5.7	134	5	15	1	0	0	1	0	0	0	0	0	0	0	0	1	0	0	10	1.78116	1.75	0	0	0	1
11000360	25315023	37277230	69	1	2	15	9	42	2	46	94	83	80	22	4.02	462	10.2	57	2.7	21.1111	2	36.3	1.3	5.3	144	15	13.8	0	0	1	1	0	0	0	0	1	1	1	0	1	1	0	6	18.8732	18.8333	1	1	1	1
17176996	25317420	35102151	76	1	1	13	2	42	3	40	56	92	110	21	2.46	162	15.8	15	2	7.5	0.5	32	1.3	3.3	140	14	14.5	0	0	1	1	1	1	0	0	1	1	0	0	1	1	0	12	44.0434	77.7917	0	0	1	1
17805562	25322015	34865335	71	1	3	12	2	27	2	35	40	83	78	26	3.62	217	5.4	9	4	2.25	0.7	28	1.4	3.4	134	14	14.9	1	0	1	1	1	0	0	0	0	0	1	1	0	0	0	10	1.04491	4.125	0	0	0	0
11751107	25327632	38459475	61	0	1	15	2	54	3	51	87	100	126	24	4.57	283	18.9	22	2.8	7.85714	1.1	29.8	1.1	4.5	141	18	11.9	0	1	0	0	0	0	0	0	0	1	0	0	1	1	0	5	21.8474	21.9583	0	0	0	0
19962418	25331514	33367985	69	1	1	15	5	60	3	51	102	107	109	16	2.96	169	20.4	40	2.6	15.3846	2	31.4	3	4.6	130	14	33	0	0	0	1	1	1	0	0	0	1	0	0	1	1	0	8	10.6847	36.7083	0	0	0	0
18336707	25331559	32177989	75	0	1	15	0	31	2	22	39	86	65	16	3.97	379	11.8	39	3.7	10.5405	1.2	26.5	1.3	4.1	145	16	13.8	0	0	0	0	0	1	0	0	0	1	1	0	1	0	0	9	1.79532	2.91667	0	0	0	0
10815600	25341876	37356607	63	0	1	13	1	31	3	31	37	89	96	16	4.78	248	14.9	14	3.4	4.11765	0.6	59.5	1.6	4.6	136	18	16.9	0	0	1	1	1	0	1	0	0	1	1	0	1	0	0	7	2.16664	6.125	0	0	0	0
14124404	25342429	38448121	82	0	2	15	0	36	1	52	46	98	61	16	3.23	316	8.5	38	2.9	13.1034	1.2	28.6	1.2	3.9	138	16	13	0	0	0	0	1	1	0	0	0	1	1	0	1	0	0	10	3.03523	11.2917	0	0	1	1
19063861	25351111	36734388	69	0	3	15	0	32	4	47	49	93	96	17	4.39	255	11.8	10	4.1	2.43902	1	28.3	1.1	4	144	16	12.3	0	0	0	0	1	1	0	0	0	1	1	0	1	0	0	7	4.24304	53.0833	0	0	0	0
13084414	25351350	32733347	75	0	1	15	1	56	4	39	63	78	77	21	4.02	212	16.2	16	2.9	5.51724	1.2	27.8	1	4	141	14	11	0	0	0	0	0	1	0	0	1	1	0	0	1	1	0	8	4.65598	4.75	0	1	1	1
10727627	25363369	36870263	91	0	3	7	3	39	1	41	49	120	65	25	3.59	172	10.2	25	3.7	6.75676	1	30.1	1.2	4.6	138	12	12.7	1	0	1	0	0	1	0	0	0	1	0	0	1	0	0	8	1.82856	2.91667	0	1	1	1
19318183	25363401	32343508	56	0	1	15	0	31	2	34	23	103	83	17	3.77	170	18.7	13	4	3.25	0.7	23.2	1.2	3.6	142	12	12.5	0	0	1	0	0	1	0	0	0	1	1	0	1	1	0	6	9.76799	9.91667	0	0	0	0
13180075	25392980	33065964	75	1	1	15	2	37	1	26	51	71	63	17	2.93	220	6.6	40	3.6	11.1111	2.1	33.1	1.2	3.3	130	15	12.8	0	0	0	0	1	0	0	0	0	1	1	0	1	0	0	8	1.24333	13.7917	0	0	0	0
17744654	25408073	38682130	91	1	1	10	3	31	2	38	46	98	83	20	4.51	317	11.6	20	3.7	5.40541	1.4	33.3	1.3	3.9	140	16	14.4	0	0	1	0	0	1	0	0	0	1	0	0	1	1	0	7	3.2756	9.25	0	1	1	1
16963541	25415666	36657048	58	0	1	15	6	46	3	47	104	75	114	24	3.85	450	16.4	68	4	17	2	25.6	1.3	5.1	149	19	14.2	0	0	1	0	0	0	0	0	1	0	0	0	0	1	0	6	4.52949	4.125	1	1	1	1
12301379	25425109	37574409	65	1	1	15	0	21	2	23	21	83	74	17	4.43	259	16	20	3.4	5.88235	0.8	29.3	1.1	3.6	141	15	12.1	0	0	1	1	0	0	0	0	0	0	1	0	0	0	0	5	5.95098	10	0	0	0	0
14748378	25426199	30669843	88	1	1	13	3	40	1	26	43	99	63	19	3.92	133	7.7	40	4	10	1.3	29.2	1.2	4.2	139	16	13.5	0	1	1	1	0	1	0	0	0	0	0	1	1	0	0	9	1.46463	8.5	0	0	0	1
14119950	25430434	39041581	80	1	3	15	1	36	3	30	49	71	82	25	3.11	203	13.1	40	2.6	15.3846	1.6	31.4	3	3.2	141	13	33.5	0	0	0	0	1	1	0	0	0	1	0	1	1	1	1	11	7.8744	7.875	0	1	1	1
12836473	25445781	39533922	63	0	3	15	0	23	3	28	37	75	110	39	3.25	369	18	15	3.3	4.54545	0.6	24	1.2	3.7	144	17	12.7	0	0	1	0	1	0	0	0	0	0	0	0	0	0	0	5	2.31182	10.125	0	0	0	0
11129835	25447858	36471889	43	0	2	15	4	25	2	24	58	81	105	23	4.33	322	13.8	18	3.5	5.14286	1.7	70.1	1.4	4.5	144	19	15.3	0	0	0	1	1	0	0	0	0	1	0	0	1	1	0	5	61.0213	60.8333	1	0	1	1
14303994	25450161	30249453	57	1	3	15	0	16	3	28	20	115	78	13	5.7	283	15.4	15	4	3.75	0.7	34.8	1.3	4	136	15	13.9	0	0	1	1	0	0	0	0	0	0	0	0	0	0	0	6	8.79423	34.4167	0	0	0	0
12932529	25452189	32546650	47	0	3	15	0	28	1	35	48	101	88	15	4.19	363	18	10	3.6	2.77778	0.7	28.2	1.1	4.5	138	15	11.9	0	0	1	0	0	0	0	0	0	1	0	0	1	1	0	2	21.9088	21.9167	0	0	0	0
17727047	25455650	33694181	79	1	3	15	1	34	1	42	28	97	67	18	4.07	183	9.3	26	2.8	9.28571	1.2	26.7	1.7	6.1	138	13	18.7	0	0	0	0	1	0	0	0	0	1	0	0	1	0	0	9	8.99755	8.25	1	1	1	1
14629329	25464626	31276114	79	0	1	11	2	40	3	38	53	81	104	24	3.53	248	13.3	18	3.2	5.625	0.9	150	1.6	4	140	15	17.4	0	1	0	1	1	0	0	0	0	1	1	0	1	1	0	7	4.00073	70.625	0	0	0	0
12698059	25464637	34189259	71	1	1	10	3	37	3	33	49	64	78	13	4.88	259	14.9	18	3.5	5.14286	0.9	24.8	1	4.4	140	16	11.1	1	0	1	0	0	1	0	0	0	0	0	0	0	0	0	7	2.13133	13.7917	0	0	0	0
13565581	25464920	35270157	72	1	3	15	0	28	2	27	32	74	74	18	4.44	234	8.3	17	3.2	5.3125	0.5	29.7	1.1	4	134	13	12.1	0	0	0	0	0	0	0	0	0	1	0	0	1	0	0	8	3.23905	3.20833	0	0	0	0
16457680	25465837	37780525	62	0	1	15	5	63	4	60	118	69	76	18	4.11	288	21.8	43	2.8	15.3571	1.9	35	1.4	5.1	129	19	16	0	0	1	1	0	0	0	0	0	1	0	0	1	1	1	6	5.51701	6.125	0	1	1	1
17970010	25473642	39160046	70	0	1	15	0	61	3	57	112	92	78	15	2.15	211	9.3	49	2.7	18.1481	2.4	30.2	1.4	3.9	143	16	14.8	0	0	1	0	0	1	0	0	0	1	1	1	1	1	0	8	6.12455	6.20833	0	1	1	1
10229974	25475541	36036059	91	0	1	10	2	46	2	39	55	90	81	19	3.93	259	9.5	14	4	3.5	0.7			3.4	139	13		0	0	0	0	1	1	0	0	0	1	0	1	1	0	0	6	1.1913	3	0	0	1	1
15415473	25484598	30730538	66	1	3	10	0	41	3	38	75	107	109	19	4.91	317	12.5	21	3.3	6.36364	1.1	25.3	1.2	4.4	139	13	12.7	0	0	1	1	0	1	0	0	0	1	1	0	1	1	0	7	13.8794	30.6667	0	0	0	0
18237256	25492199	31053871	91	0	1	15	8	40	2	44	47	67	83	17	3.31	80	11.6	19	2.6	7.30769	1.1	30	1.2	4.1	142	13	13.1	0	0	0	0	0	1	0	0	0	1	1	0	1	1	0	7	13.7836	23.0417	0	0	0	0
18264393	25501286	37444800	76	1	3	15	1	35	0	46	94	56	77	18	3.16	92	5	35	3.2	10.9375	1.3	31.6	1.7	4.4	139	11	18.5	1	0	1	0	0	1	0	0	0	1	0	0	1	0	0	7	5.04488	9.83333	0	1	1	1
16568112	25502826	31795863	57	1	1	14	4	25	1	35	52	92	66	5	2.37	278	10.8	47	2.9	16.2069	4.7	32.7	2.3	4.1	131	13	25.7	0	0	1	0	0	0	0	0	0	1	0	0	1	0	0	3	1.98699	47.1667	0	0	0	0
12087353	25509175	37269398	53	1	1	15	0	37	3	46	50	112	96	13	3.91	139	11.8	8	3.9	2.05128	0.6	40.9	1.2	3.9	136	12	13.1	0	0	1	1	1	1	0	0	0	1	1	0	1	1	0	6	8.7444	14.0833	0	0	0	0
11525813	25513749	31089159	58	1	1	15	0	29	2	40	89	104	82	23	4.81	381	18.1	17	3.3	5.15152	0.7	27.1	1.2	3.8	139	15	13.7	0	1	1	1	0	0	0	0	0	1	0	0	1	1	0	7	8.8776	13.125	0	1	1	1
17351937	25518639	39824010	78	0	3	15	1	32	2	38	28	101	108	20	3.88	147	9.5	13	3.1	4.19355	0.6	34	2.8	3.6	140	11	30.3	0	0	0	0	0	0	0	0	0	1	0	1	1	0	0	8	5.69183	6.625	0	0	0	0
13125051	25519392	32749069	70	0	3	15	8	56	1	44	75	57	90	18	2.29	85	7.6	15	2.1	7.14286	1.2	32.7	1.4	3.7	146	23	14.9	0	0	1	1	1	1	0	0	0	1	0	0	1	1	0	13	55.7202	55.7083	0	0	0	0
11649157	25527621	31226646	67	1	3	15	0	42	2	40	74	92	75	15.5	4.61	198	14.3	24	3.7	6.48649	1.1	30.6	1	5.1	134	11	11.1	0	0	1	1	0	1	0	0	1	1	1	0	1	1	0	6	26.8517	42.6667	0	0	0	0
14435153	25536943	37488402	89	0	3	14	1	26	2	22	31	109	77	14	3.75	180	8	14	3.4	4.11765	0.5	150	1.2	3.4	140	10	13.5	0	0	0	0	0	0	0	0	0	0	1	0	0	0	0	8	4.79788	4.75	0	0	0	0
11041607	25537322	31124674	66	1	1	15	2	91	4	54	125	82	96	24	3.38	528	25.5	23	2.6	8.84615	0.9	25.8	1.4	5	138	17	15.5	0	0	0	0	1	1	0	0	0	1	0	1	1	1	0	11	11.1757	11.0833	1	1	1	1
17249313	25542211	31012685	55	1	3	15	6	36	1	32	50	90	60	18	3.38	118	11.8	86	2.3	37.3913	9.9	35	1.4	6.1	139	19	15.3	0	0	0	1	1	0	0	0	0	1	0	0	1	1	1	13	9.12333	28	0	1	1	1
18961338	25544702	35463798	60	1	1	15	0	20	0	21	18	80	61	9	4.07	251	9.6	12	3.9	3.07692	0.9	28.4	1	4	136	14	11.1	0	0	0	0	0	0	0	0	0	0	0	0	0	0	0	4	1.06992	1.91667	0	0	0	0
16042873	25551664	39103179	69	1	1	15	0	31	2	34	71	84	93	15	3.98	156	9.7	17	4.2	4.04762	1.3	33.7	1.8	3.1	136	15	19.2	0	1	0	0	1	0	0	0	0	1	1	0	1	1	0	7	29.844	29.7917	0	0	1	1
11639762	25562005	32540782	61	1	1	13	0	32	4	32	50	74	115	22	5.74	305	7.7	21	3.1	6.77419	1.4	29.3	1.4	4.3	135	15	15	0	1	1	1	0	0	0	0	0	1	0	0	1	1	1	8	10.2358	44.2083	0	0	0	0
11790669	25563527	35238874	71	1	1	13	6	59	3	26	84	61	116	30	2.48	22	0.3	31	1.8	17.2222	1.3	56	1.6	4	148	9	16.6	0	1	1	1	0	0	0	0	0	1	1	1	1	1	0	12	2.55232	68.8333	0	0	0	0
16442963	25566488	38602494	62	0	2	12	2	30	2	29	38	95	84	19	3.63	253	9.9	31	3.5	8.85714	3.6	24.9	1.2	4.9	145	16	13.1	0	0	0	1	0	0	0	0	1	0	0	0	1	0	0	11	3.11409	13.625	0	0	1	1
10577771	25592380	31651332	60	0	1	12	2	25	2	28	31	70	89	15	3.46	307	8.8	7	3.6	1.94444	0.5	22.1	1	3.8	138	12	11.9	0	0	0	0	0	0	0	0	0	0	0	0	0	0	0	7	1.39799	8.5	0	0	0	0
14044574	25600972	37665904	53	1	3	15	0	46	3	39	74	83	104	15	5.09	254	13.9	42	3.6	11.6667	2	31.1	1.1	4.4	148	15	13.2	0	0	1	1	0	0	0	0	0	1	0	0	1	1	0	4	5.75961	21.1667	0	0	1	1
15191218	25611978	38355394	83	0	1	15	0	38	2	39	32	113	69	10	3.65	329	11.9	27	3.2	8.4375	1.9	23.3	1	4.8	139	15	12	0	0	0	0	0	0	0	0	0	1	0	0	1	1	0	9	7.05354	7.79167	0	1	1	1
15034075	25615667	30776437	72	1	1	15	14	56	2	47	65	61	80	16	2.25	90	5.6	41	2.5	16.4	6.2	32.4	2.1	4.9	140	14	22.3	1	0	0	0	1	1	0	0	0	1	1	0	1	0	0	9	2.28738	18.875	0	0	0	0
18043720	25619766	32368521	37	1	3	15	2	8	2	36	52	112	79	16	4.18	266	8	8	3.3	2.42424	0.7	37	1.1	4	139	12	13.2	0	1	0	0	0	0	0	0	0	1	0	0	1	1	0	3	9.67506	15.7083	0	0	0	0
16895456	25620132	30514117	87	0	1	15	0	26	1	29	33	122	78	21	3.96	201	6.1	18	3.9	4.61538	1	30.9	1.1	4.1	139	11	11.7	0	0	1	1	0	0	0	0	0	1	1	0	1	0	0	7	2.09392	2.125	0	0	0	0
10549279	25622895	33821059	80	0	3	15	0	29	2	28	20	110	93	22	4.16	235	9	18	3.7	4.86486	1.4	25.8	1	5.8	138	17	10.4	0	0	1	0	0	1	0	0	0	1	0	1	1	0	0	7	1.96748	1.95833	0	0	0	0
14105070	25634842	37960610	82	0	3	15	0	29	4	41	28	100	87	10	3.65	261	10.1	9	3.7	2.43243	0.6	23.9	1.1	3.1	140	15	12.4	0	0	1	0	0	0	0	0	0	0	1	0	0	1	0	6	1.96436	3.95833	0	0	0	1
13322057	25653494	33260521	83	0	1	15	5	54	3	48	75	69	57	10	3.25	152	10.7	30	2.9	10.3448	1.5	42.5	1.2	4.6	134	14	13.7	0	0	0	0	0	1	0	0	0	1	0	0	1	1	0	9	21.0757	26.2083	0	0	0	1
17781591	25664461	30187485	75	1	1	15	1	40	1	31	36	83	78	18	4.01	227	7.8	10	3.8	2.63158	0.6	26.6	1.1	4.4	140	12	12.2	0	0	0	0	0	0	0	0	0	0	0	0	0	1	0	6	7.2198	7.20833	0	0	0	0
10121352	25664702	37183937	83	0	3	9	1	36	2	40	54	55	79	20	3.07	168	5.9	11	3.3	3.33333	0.5	20.1	1.1	3.3	140	16	11.4	0	0	1	0	0	0	0	0	0	0	0	0	0	0	0	7	2.13716	2.125	0	1	1	1
16541025	25690395	37003523	39	1	3	15	0	10	2	26	29	124	82	13	5.19	336	11.1	17	4.7	3.61702	1.2	31.3	0.9	3.5	141	14	10.1	0	0	1	0	0	0	0	0	0	1	1	0	1	0	0	1	2.53201	2.54167	0	0	0	0
12159227	25692144	30897476	60	1	3	15	6	52	1	41	83	55	74	16	2.85	84	6.1	39	4.3	9.06977	2.6	35.7	1.6	4.8	135	14	18	0	0	1	1	0	0	0	0	0	1	0	0	1	1	1	12	5.24981	5.91667	0	0	0	0
13030509	25700373	33826491	57	1	1	15	0	29	2	25	30	114	85	17	5.45	145	10.3	22	4.3	5.11628	1.1	27.3	1.1	4.3	140	11	11.6	0	0	1	1	0	0	0	0	0	1	1	0	1	0	0	5	1.55844	1.54167	0	0	0	0
15870162	25703241	36025965	64	1	3	14	1	29	2	41	51	141	77	18	4.64	260	7.2	14	4.6	3.04348	0.9	30.6	1.1	3.4	142	15	12.4	0	0	1	0	0	0	0	0	0	0	1	0	0	0	0	7	8.80005	31.6667	0	0	0	0
17204041	25705076	34902669	64	0	3	11	2	25	1	23	38	96	86	19	4.59	156	8.1	18	4.1	4.39024	0.8	24.2	1.2	4.7	138	16	12.9	0	0	0	0	0	1	0	0	0	1	0	0	1	0	0	6	2.2945	6	0	0	0	0
12186371	25708088	32641118	37	1	1	15	0	46	4	43	93	97	95	25	4.46	300	26.5	15	3.7	4.05405	0.9	25.5	1.1	3.6	142	17	13.2	0	0	0	0	0	0	0	0	0	1	0	0	1	1	0	1	17.5435	24.4167	0	0	0	0
19733670	25713858	39945913	66	1	3	15	0	61	3	39	92	71	76	20	3.62	120	7.1	92	3.1	29.6774	7.1	39.3	1.4	3.3	135	33	16.1	0	0	1	0	1	0	0	0	0	1	1	0	1	1	1	6	17.6399	17.625	1	1	1	1
17318761	25715827	33535379	52	1	3	15	8	34	2	34	50	81	80	17	3.36	108	20.2	12	3.2	3.75	1.2	33.4	1.4	3.5	142	17	15.2	0	0	1	0	0	0	0	0	0	1	1	0	1	1	0	6	9.71267	28.625	0	0	0	0
18559611	25725923	35684896	80	1	1	15	0	43	0	36	44	91	76	11.5	3.29	249	10.8	43	2.5	17.2	1	26	1.2	3.9	144	10	13.1	0	0	0	0	1	1	0	0	0	0	0	0	0	1	0	10	5.75746	47.75	0	0	0	0
18204749	25728215	34004644	37	1	3	15	0	27	4	38	104	96	84	24.5	5.25	225	25.1	21	4	5.25	1.1	26.1	1.2	3.7	147	22	13.6	0	0	1	0	0	0	0	0	0	1	0	0	1	1	1	2	3.95244	3.95833	1	1	1	1
18412562	25729499	30822360	64	1	3	15	0	20	1	17	21	114	70	16	4.98	250	10.8	21	4.1	5.12195	1	29.4	1.1	4.4	136	16	11.5	0	0	1	0	0	0	0	0	0	0	1	0	0	0	0	4	1.17303	1.83333	0	0	0	0
15784583	25740922	37102127	59	1	1	15	0	65	2	42	95	95	83	19	2.92	243	6.8	25	2.5	10	1.3	25.8	1.3	4.2	150	10	14.9	0	0	0	0	1	1	0	0	0	1	1	0	1	1	0	8	5.18941	13.0833	0	0	0	0
17480292	25742975	32181520	62	1	2	15	0	29	3	36	35	109	101	17	6.39	244	12.6	12	3.8	3.15789	1	27.1	1	3.9	136	15	11.1	0	0	0	1	0	0	0	0	0	1	1	0	1	0	0	7	3.73632	3.75	0	1	1	1
13943586	25743740	36025932	68	1	1	15	1	39	3	35	45	75	80	12.5	2.64	101	13.5	17	2.9	5.86207	1	40.6	1.7	5.6	135	12	18.2	0	0	1	0	0	1	0	0	0	1	1	0	1	1	0	6	19.3001	22.25	0	0	0	0
15976506	25751975	30739227	82	1	3	15	0	31	2	23	37	110	94	12	4.73	172	8.2	28	4.1	6.82927	1.5	41.1	1.1	4.3	148	13	11.7	0	0	1	1	0	0	0	0	0	0	1	0	0	0	0	6	1.10871	22.5	0	0	0	0
18532454	25756103	38501604	83	0	3	15	7	42	3	48	75	86	99	15	3.27	114	16	40	2.1	19.0476	1.4	47.7	1.7	5.3	142	15	18.2	0	0	0	1	1	1	0	0	0	1	0	0	1	1	1	10	13.2677	16.5	0	1	1	1
16940544	25772053	39446153	81	0	1	15	0	31	2	26	33	106	76	16	3.04	271	8.1	14	3.3	4.24242	0.8	31.4	1.3	4.7	132	22	13.8	0	0	1	0	0	1	0	0	0	0	1	0	0	1	0	7	5.74554	11.6667	0	0	0	0
19034797	25775373	38635890	56	0	1	15	1	33	2	25	28	59	70	18	3.84	297	43.4	10	3.7	2.7027	0.5	28.4	1.1	3.6	137	13	11.7	0	0	0	0	0	0	0	0	0	0	0	1	0	0	0	11	2.66781	13.7917	0	1	1	1
19297868	25776572	35750529	48	0	3	15	7	81	2	54	124	64	85	30	2.89	71	7.8	56	4.3	13.0233	0.7	32	2.1	4.5	137	22	23.3	0	0	1	1	0	0	0	0	0	1	0	0	1	1	1	5	3.9228	3.875	1	1	1	1
19920907	25780919	36373381	40	1	3	15	1	28	4	30	31	90	88	28	4.9	359	22.1	25	3.3	7.57576	1.3	29.6	1.3	4.1	139	16	14.4	0	0	0	0	0	0	0	0	0	1	0	0	1	1	0	3	4.62873	6.83333	0	0	0	0
12421716	25781100	35333793	69	1	1	15	0	49	3	31	38	97	100	17	4.36	46	21.9	27	4	6.75	1.3	48.4	1.2	4.4	142	18	14.3	0	1	0	1	0	0	0	0	0	1	0	0	1	1	0	7	2.36396	26.5417	0	0	0	0
11828995	25804948	30427774	91	0	3	14	1	43	2	37	28	74	102	22	3.55	158	8.6	9	3.4	2.64706	0.7	23.4	1.1	3.9	141	10	11.5	0	0	0	0	0	0	0	0	0	1	0	0	1	1	0	9	4.96678	5.08333	0	0	1	1
12327683	25808887	35906980	60	1	3	12	2	28	3	34	74	97	85	24	4.82	286	10.8	15	3.2	4.6875	0.7	31.3	1.1	3.6	140	13	11.9	0	0	1	0	0	0	0	0	0	1	0	0	1	1	0	6	15.0916	33.75	0	0	0	0
18366346	25823555	33632637	57	0	3	14	1	37	0	29	86	77	49	12	4.51	189	6	7	4.2	1.66667	0.7	100.1	1	3.8	142	16	11.2	0	0	0	1	0	0	0	0	0	1	1	0	1	1	1	5	16.9926	23.9167	0	0	0	0
13067333	25831297	33941900	52	1	1	15	0	18	0	17	27	112	72	17	4.59	244	7.4	15	3.6	4.16667	0.7	29.4	1	4	135	23	10.9	0	0	1	1	0	0	0	0	0	1	1	0	1	0	0	7	5.92139	29	0	0	1	1
14479229	25841528	38848005	64	1	2	15	5	25	2	22	33	77	80	18	3.54	145	17.7	15	3.4	4.41176	1.2	27.6	1.2	3.9	142	9	12.7	0	0	1	1	0	0	0	0	0	1	1	0	1	0	0	5	5.24371	9.66667	0	0	0	0
14172608	25842179	35203217	91	0	3	7	5	49	1	32	72	85	66	15	2.26	212	9	57	3	19	2.4	26.2	1.1	4	141	17	12.2	0	0	0	0	0	0	0	1	0	1	1	1	1	0	0	12	1.9152	2.75	0	1	1	1
12452180	25843400	38947855	69	1	3	15	0	65	3	55	43	132	101	18	3.88	138	5.6	32	4.1	7.80488	1.4	27.9	1	3.8	140	16	11.3	1	0	0	1	0	1	0	0	0	1	0	0	1	0	0	11	2.82966	6.79167	0	0	0	0
19576807	25847021	39472944	56	1	1	15	0	43	4	51	71	87	63	19	4.57	262	19.2	14	3	4.66667	0.9	32.1	1	2.9	142	15	10.4	0	0	1	0	0	0	0	0	0	1	0	0	1	1	0	3	13.2082	13.25	1	1	1	1
12773842	25852216	34645917	80	0	1	15	0	26	1	30	31	103	62	12	4.15	217	5.1	18	3.8	4.73684	0.8	29.9	1.2	4.2	140	12	13	0	0	1	1	1	1	0	0	0	0	1	0	0	0	0	9	2.44954	6.375	0	0	0	0
16623791	25854047	39556516	69	1	1	15	0	32	2	43	55	111	73	18.5	4.15	144	10.3	15	2.7	5.55556	0.6	25.2	1.1	4	140	15	12.4	1	1	1	0	0	1	0	0	0	1	1	1	1	1	0	7	6.0292	20.1667	0	0	0	0
12852254	25857654	31285867	79	1	3	15	0	73	4	53	90	98	83	25	5.36	79	22	110	3.3	33.3333	3.5	26.4	1.3	4.8	153	25	13.8	0	0	0	0	0	0	0	0	0	1	0	0	1	1	0	8	1.87648	1.75	1	1	1	1
18907870	25870358	37210931	78	0	3	12	0	62	3	46	64	93	146	16	3.62	322	18.3	36	2.6	13.8462	1.3	28.9	1.3	5	134	12	14	0	0	1	1	0	1	0	0	0	1	0	1	1	1	0	14	1.87424	16.25	0	1	1	1
12906721	25876605	38134546	44	0	3	10	4	36	1	29	35	80	79	13	3.73	106	6.4	10	3	3.33333	0.5	25.8	1.1	3.2	138	12	12.2	0	0	1	0	0	0	0	0	0	0	0	0	0	1	0	5	4.19566	11.1667	0	0	0	0
19755487	25879196	30562709	91	0	1	15	0	56	2	45	51	72	58	14	3.01	146	8.3	29	3.2	9.0625	1.4	27.2	1.3	5.2	141	10	14.4	0	1	0	0	1	0	0	0	0	1	0	1	1	0	0	17	3.23928	20.9167	0	0	0	0
17342098	25889571	30934771	47	0	1	15	4	38	4	28	62	75	134	40	2.09	13	42.7	11	3.2	3.4375	0.8	31.5	1.4	3.9	137	17	16.2	0	0	0	0	0	0	0	0	0	1	0	0	1	1	0	5	13.0489	65.125	0	0	1	1
19674615	25892489	34121095	85	1	1	10	3	43	2	39	60	114	100	21	3.72	274	8.1	18	2.9	6.2069	1.5	47.3	2.4	4.2	133	12	26.8	0	0	0	0	1	1	0	0	0	1	1	0	1	0	1	12	11.2669	18.9167	0	0	1	1
13784236	25895750	37644321	84	0	1	15	0	44	4	40	70	108	65	18	3.47	99	10.5	15	2.9	5.17241	0.6	46.3	1.4	3.4	142	12	15	0	1	0	0	0	1	0	0	0	1	0	0	1	1	0	6	9.46382	16.375	0	0	0	0
19394614	25896031	34711898	57	1	1	15	0	43	4	49	73	95	107	26	3.77	175	11.7	33	3.5	9.42857	2.2	24.8	1.3	3	138	14	14.7	0	0	0	0	1	1	0	0	0	1	1	0	1	1	0	10	13.4909	19.6667	0	0	0	0
14818953	25896074	37410442	91	0	1	15	1	53	3	52	75	62	103	16	2.71	164	9.6	9	2.2	4.09091	0.8	21.3	1.3	2.9	145	12	13.7	0	0	0	0	1	1	0	0	0	1	1	0	1	1	0	9	16.9698	24.6667	0	1	1	1
10250007	25898366	32820625	62	0	3	15	0	25	3	32	30	76	78	14	4.27	248	17	13	3.2	4.0625	0.6	31.5	1	3.6	136	13	11.2	0	1	1	1	0	1	0	0	0	1	0	0	1	1	0	7	15.5416	15.4167	1	1	1	1
10259153	25911517	32956005	74	1	3	15	0	31	1	26	20	98	74	24	4.61	141	6.6	26	3.7	7.02703	1.4	27.4	1.3	4	141	18	14.4	0	0	0	0	0	1	0	0	0	0	0	0	0	0	0	6	1.54135	7.70833	0	0	0	0
10644683	25919278	39986129	69	0	3	15	0	47	0	36	48	91	69	13	3.58	217	6	43	3.1	13.871	1.2	35.6	1.1	5.1	139	13	13.3	0	0	0	1	0	0	0	1	0	1	1	0	1	1	0	9	6.60817	10.8333	0	0	0	0
12142361	25919548	33253990	47	0	2	15	0	24	4	47	92	119	106	32	3.69	411	16.7	8	3.2	2.5	0.8	30.5	1.5	3.8	138	20	16.9	0	0	0	1	0	0	1	0	0	1	0	0	1	1	0	3	7.41536	7.41667	1	1	1	1
10778867	25920794	37219024	52	1	1	11	2	27	3	30	37	94	76	23	4.64	144	14.5	28	3.7	7.56757	1.2	28	1.6	4	145	12	17.9	0	1	0	0	0	0	0	0	0	0	0	1	1	0	0	8	4.9366	10.7917	0	0	0	0
16544339	25933995	31712867	61	1	1	15	0	36	3	43	74	76	117	20	3.5	220	12.9	12	2.2	5.45455	1	28.9	1.2	3.3	139	11	13.3	0	0	0	1	1	0	0	0	0	1	0	0	1	1	0	6	9.84501	16.6667	0	0	0	0
19758136	25940007	37167097	89	0	1	15	0	31	2	23	20	108	93	35	3.6	173	7.3	12	4.1	2.92683	0.8	32.1	1.4	3.5	142	20	14.8	0	0	0	0	1	1	0	0	1	0	0	1	0	0	0	10	2.47574	5.125	0	0	0	1
10363123	25944569	34286313	74	1	1	15	0	39	1	24	19	89	64	20	4.43	138	7.2	16	3.9	4.10256	1	29.5	1.4	4.9	145	11	15.6	0	0	1	0	0	1	0	0	0	0	1	1	0	0	0	7	4.99005	5	0	0	0	0
19344453	25946570	35181247	41	0	1	15	0	22	2	36	37	80	112	30	3.01	272	9	8	2.5	3.2	0.6	28.6	1.3	3.9	135	14	14.5	0	1	0	0	0	0	0	0	0	0	0	1	0	1	1	10	9.13839	35.75	0	0	1	1
19515690	25951150	39925980	89	1	3	15	0	37	1	23	35	110	83	23	4.15	190	9.5	21	3.2	6.5625	0.9	25.9	1.1	4.2	136	20	12	0	0	0	1	0	1	0	0	0	1	1	0	1	0	0	10	1.85877	6.70833	0	0	1	1
11170422	25951623	35843650	44	0	2	15	0	25	3	25	31	96	87	18	3.38	140	10.2	8	3.6	2.22222	0.4	33.2	1.2	2.3	137	16	12.8	0	0	1	0	0	0	0	0	0	1	0	0	1	0	1	4	7.8113	10.5417	0	0	0	0
13697655	25956563	39596333	61	1	3	12	2	23	2	30	38	104	115	24	3.95	238	7.8	16	4	4	0.6	23	1.1	4.3	140	14	11.6	0	0	1	0	0	0	0	0	0	0	1	1	0	0	0	8	4.28821	4.29167	0	0	0	0
16053720	25963904	37630189	63	1	1	15	0	35	2	42	61	94	76	17	5.04	240	9	16	4.1	3.90244	0.6	92.7	1.1	4.1	141	16	11.7	0	0	0	0	0	0	0	0	0	1	1	0	1	1	0	6	12.8968	16.5833	0	0	0	0
15952421	25969839	32165857	63	0	1	10	2	27	3	23	36	102	63	22	4.5	288	10.9	12	4.5	2.66667	0.8	30.7	1	4.3	140	14	11.2	0	0	1	0	0	0	0	0	0	1	1	0	1	1	0	6	7.21785	11.0833	0	0	0	0
12087912	25970490	36310978	86	0	1	15	0	26	2	22	35	84	78	16.5	1.99	198	15.4	19	2.9	6.55172	0.8	31.8	2	4.3	141	14	21.4	0	0	1	1	0	1	0	0	0	1	0	0	1	1	0	7	29.5058	29.5	0	0	0	1
15200391	25979018	30670752	84	1	1	14	0	42	1	37	30	93	72	19	4.62	187	10.4	17	3.8	4.47368	0.9	32.5	1.2	4	147	12	12.7	0	0	1	0	0	1	0	0	0	0	1	0	0	0	0	9	2.1745	3.625	0	0	0	0
14977613	25980148	37887292	58	1	1	15	0	39	3	44	73	85	106	15.5	4.07	145	8.1	13	3.8	3.42105	0.6	33.7	1.8	4.2	140	11	20	0	0	0	1	0	1	0	0	0	1	0	0	1	1	0	6	4.3848	4.91667	0	1	1	1
10407449	25982256	31007061	78	1	1	15	0	30	2	23	28	93	73	19	3.48	140	6.6	32	3.8	8.42105	1.1	26.3	1.1	4.2	138	10	11.8	0	0	1	1	0	1	0	0	0	1	1	0	1	0	0	6	2.6208	2.66667	0	0	0	0
10495509	25984978	37214040	62	1	1	15	0	40	2	44	82	99	69	20	2.6	339	8.6	4	2.7	1.48148	0.3	26.2	1.2	4	136	17	12.9	0	0	0	0	0	0	0	0	0	1	0	0	1	1	0	4	8.63117	8.66667	1	1	1	1
11586251	25988723	37383269	55	1	3	15	0	26	1	31	6	89	64	20	4.73	198	7.9	16	3.7	4.32432	1.1	31.3	1.1	4.2	139	12	11.6	0	0	0	0	0	0	0	0	0	0	0	0	0	0	0	5	2.52631	3.58333	0	0	0	0
18043576	25992376	30571521	76	0	1	15	2	73	3	55	104	74	92	20	4.17	145	9	22	2.9	7.58621	1.4	29.9	1	5.2	132	14	10.9	0	0	0	1	1	0	0	0	0	1	1	1	1	1	0	10	11.3396	18.5417	0	0	0	0
12318345	25996443	31005869	52	0	1	15	0	33	2	30	36	107	96	20	3.31	108	5.9	3	4.2	0.714286	0.6	27.6	1	4	139	20	11.2	0	0	1	0	0	0	0	0	0	1	0	0	1	1	1	4	13.3742	19.4167	0	0	0	0
18806584	26006625	39124745	84	1	3	14	1	47	2	38	64	101	102	42	3.27	286	11.9	65	2.7	24.0741	1.9	27.6	1.2	5.6	132	18	13.5	0	0	0	1	1	1	0	0	0	1	0	0	1	1	0	13	1.47037	17.375	0	1	1	1
11144093	26013656	38144386	82	0	3	13	1	34	2	35	39	77	86	18	3.17	203	11.1	26	3.9	6.66667	0.9	25	1.1	5.2	137	21	11.5	0	0	1	1	0	1	0	0	0	1	1	0	1	0	0	8	2.05137	8.08333	0	1	1	1
10928622	26016519	37442772	57	1	1	15	5	53	3	55	122	89	110	18	3.21	57	3.4	10	2.1	4.7619	0.9	55.4	1.6	3.6	152	19	17.7	0	0	0	1	0	0	0	0	0	1	0	0	1	1	1	4	41.6521	57.4583	0	0	0	0
15203792	26018700	39891594	66	1	1	15	1	27	3	28	36	83	66	12	4.06	208	12.6	17	3.7	4.59459	1.1	31	2.2	4.6	137	12	23.9	0	0	1	0	1	1	0	0	0	1	1	0	1	1	0	7	5.68928	15.7083	0	0	0	1
12022798	26030081	31012404	70	1	2	15	0	35	3	28	28	94	90	9	2.3	76	188.3	12	3.8	3.15789	0.9	28	1.4	3.5	146	15	15.7	0	0	1	1	0	0	0	0	0	0	0	1	0	1	1	8	4.88204	43.875	0	0	0	0
16348359	26032183	34343050	36	0	1	15	0	30	3	46	64	97	104	35	2.69	190	17.4	45	2.6	17.3077	1.5	25.4	1	3.9	150	15	11.1	0	0	0	1	0	0	0	0	0	0	0	0	1	1	0	7	7.20324	24.1667	0	0	0	0
15903016	26032761	39285843	57	1	3	15	4	45	4	41	84	66	118	26	2.64	22	36.1	22	3.5	6.28571	1	26.3	1.9	3.8	137	17	20.4	0	0	1	1	0	0	0	0	0	1	0	0	1	1	0	9	11.7964	24.1667	0	1	1	1
11692822	26033399	35176357	34	1	1	15	3	25	4	39	31	71	81	23	3.01	178	16.9	18	2.5	7.2	0.9	28.6	1.3	3.8	148	10	13.9	0	0	0	0	0	0	0	0	0	0	0	0	0	1	1	2	3.47785	49.9583	0	0	0	0
13102263	26036719	38015215	83	1	3	15	0	53	3	47	85	77	82	31	2.23	194	4.2	31	2.7	11.4815	1.9			3.6	137	14		1	0	0	1	0	0	0	0	0	1	1	1	1	0	0	10	2.22673	3.04167	0	0	0	1
17337167	26067060	33628361	66	1	3	15	1	41	4	48	58	83	103	31	3.98	328	12.7	54	2.1	25.7143	1.7	26.7	1	4.6	152	14	10.8	0	0	1	0	0	0	0	0	0	1	1	1	1	1	0	6	7.72382	24.75	0	0	0	0
11969498	26067811	32761740	79	0	2	10	2	31	1	38	49	159	63	28	5.06	156	7.2	17	4	4.25	0.8	31.6	1.3	4.6	136	10	14.4	0	0	1	1	0	1	0	0	0	1	1	0	1	0	0	9	1.76086	13.8333	0	0	0	0
18124722	26077147	34626641	65	1	1	14	1	33	1	27	23	82	82	17	3.25	247	7	14	3.8	3.68421	0.7	31	1.1	5.2	139	17	12.1	0	0	0	0	0	0	0	0	1	0	0	1	0	0	0	7	1.9194	4.875	0	0	1	1
16496655	26097873	31348929	60	0	2	15	2	29	2	32	31	87	89	16	4.11	414	5.3	7	3.3	2.12121	0.5	30.4	1.3	3.7	143	13	14.8	0	0	1	0	0	0	0	0	0	1	0	0	1	0	0	6	4.92163	12.875	0	0	0	0
11862124	26109774	38044131	61	1	1	15	0	43	3	49	50	116	117	17	5.68	108	12.7	30	2.2	13.6364	1.2	62.2	1.2	4.9	127	33	12.5	0	0	0	0	0	1	0	0	0	1	1	0	1	1	0	5	17.0346	29.8333	0	0	0	0
15591338	26121530	36801007	61	1	3	15	0	34	3	36	21	106	62	18	3.44	204	7.6	13	3.8	3.42105	0.7	25.3	1.1	3.4	136	14	12.1	0	0	1	0	0	0	0	0	1	1	0	0	1	0	0	5	8.0814	25.7083	0	0	0	0
19593271	26123548	35701196	87	0	1	15	0	47	4	53	81	97	91	22	4.21	511	18.5	30	3.2	9.375	1.5	23.9	1.1	4.8	141	16	13.4	0	0	0	0	0	1	0	0	0	1	0	0	1	1	0	7	2.42468	2.33333	1	1	1	1
10552974	26135703	39616760	38	0	1	15	0	32	4	31	49	101	109	16	4.03	100	13.6	50	2.9	17.2414	1.9	27.9	2.4	3.6	148	19	26.7	0	0	0	0	0	0	0	0	0	0	0	0	0	1	1	5	5.05477	11.6667	0	0	0	0
15193648	26151289	33333299	67	1	1	15	0	46	2	31	45	88	149	25	4.37	254	11.7	29	3.1	9.35484	1.1	31.7	2.1	5	138	15	23.1	0	0	0	0	1	1	0	0	0	1	1	0	1	0	0	8	1.74214	32.625	0	0	0	1
14979565	26156065	30587132	75	1	1	15	3	35	4	24	61	93	76	15	2.23	152	2.9	38	2.2	17.2727	1.9	36.6	1.4	4.6	137	10	15.7	0	0	0	0	0	0	0	0	0	0	1	0	1	1	0	7	2.03596	26.9167	0	1	1	1
18123897	26156650	39579375	55	0	2	15	1	67	4	58	86	66	88	19.5	3.3	196	24.2	28	2	14	1.8	30.6	1.3	3.6	138	20	14.3	0	0	1	0	1	0	0	0	0	1	1	0	1	1	0	5	7.449	13.8333	0	0	0	0
14374733	26158490	30259662	67	1	1	13	0	27	4	33	42	85	82	18	3.28	158	17.1	19	2.5	7.6	0.8	23.6	1.4	4	140	11	15.1	1	0	1	0	0	1	0	0	0	0	0	0	0	1	1	5	6.58675	25.375	0	0	0	0
17645263	26165406	38217045	68	0	3	15	0	33	2	46	46	84	60	18	4.46	227	13.5	12	3.8	3.15789	0.6	24.4	1.1	4	143	16	11.5	0	0	1	0	0	0	0	0	0	1	0	0	1	1	0	6	7.78179	7.83333	1	1	1	1
18333521	26166568	38566997	88	1	1	15	0	54	2	46	36	105	63	18	4.37	186	9.8	28	3.1	9.03226	0.9	27.8	1.1	4.5	142	13	13.1	1	0	1	0	0	1	0	0	0	1	0	0	1	0	0	6	1.19036	3.125	0	0	0	0
13182702	26172646	39212926	59	0	1	15	0	21	1	24	34	75	65	17	4.05	203	9.7	22	3.4	6.47059	0.9	25.4	1.2	4.4	145	14	12.9	0	0	0	1	1	0	0	0	0	1	1	0	1	1	0	11	6.72451	6.79167	0	0	0	0
11718182	26173859	37059246	91	0	3	9	3	46	3	38	56	80	90	23	3.66	235	12.2	52	2.8	18.5714	1.6	28.5	1.1	4	133	15	11.6	0	0	0	0	0	0	0	0	1	1	0	1	1	0	1	8	9.22942	28.125	0	0	0	0
12475758	26175731	36717608	86	1	3	12	0	37	3	31	33	84	96	17	3.24	238	14.1	32	3.1	10.3226	0.8	28.6	1.2	3.5	139	19	13.5	0	0	1	1	0	1	0	0	0	0	0	0	0	0	0	8	1.64851	18.5833	0	0	0	0
14247952	26188867	39902292	91	0	3	7	3	62	4	45	116	91	91	23	3.99	66	18.3	92	2.3	40	2.5	26	1.1	3.7	150	23	12	0	0	1	0	0	1	0	0	0	1	0	1	1	1	0	8	3.15182	3.125	0	1	1	1
13563582	26192013	38460352	83	1	1	15	0	38	2	37	44	134	91	13	5.19	213	9.7	21	4.3	4.88372	1.2	30.2	1	5	142	13	11.1	0	0	0	0	0	1	0	0	0	1	1	0	1	0	0	7	2.82513	2.83333	0	0	0	0
15684247	26202397	37989112	57	1	1	15	0	15	1	18	18	94	84	18	3.87	177	6.6	14	3.5	4	0.8	27.8	1.2	3.6	138	12	12.5	0	0	0	0	0	0	0	0	0	0	0	0	0	0	0	4	2.14188	2.79167	0	0	0	0
19494859	26204969	32897933	61	0	3	15	2	27	2	22	33	111	77	20	3.83	54	10.6	8	2.9	2.75862	0.5	28.4	1.4	3.4	135	13	15.5	0	0	0	0	0	0	0	0	0	1	0	1	1	1	0	9	10.8548	30.8333	0	0	1	1
13809548	26210756	39479332	86	0	3	15	2	35	2	36	41	89	65	23	5.06	201	10.2	22	3.4	6.47059	1.1	42.6	1	3.5	138	17	10.7	0	0	0	0	0	0	0	0	0	1	0	0	1	0	0	9	2.54308	16.7917	0	0	0	0
19889178	26224503	30571173	76	0	1	14	1	31	2	29	33	131	103	17	3.62	174	5.5	33	4.1	8.04878	1.3	38.4	1.1	5.4	135	16	12.4	0	0	0	1	1	1	0	0	1	0	1	0	1	0	0	12	2.63141	9.66667	0	0	0	1
13871845	26226844	32526959	59	1	3	14	1	27	4	47	109	124	90	10	4.75	285	11.8	34	3.2	10.625	1.4	57.7	1.6	4.5	141	16	18.2	0	0	1	1	0	1	0	0	0	1	0	0	1	1	0	7	3.70733	3.58333	1	1	1	1
16899163	26227431	39422238	66	1	2	15	0	54	4	55	105	88	165	19	4.66	173	14.4	62	3.2	19.375	2.2	31.5	1.2	3.2	160	20	12.9	0	0	1	1	0	0	0	0	0	1	0	0	1	1	0	7	13.9833	30.75	0	0	0	1
16225677	26228237	33074418	56	1	1	15	0	18	3	25	24	100	100	12	4.51	179	9.2	20	4	5	1.3	27.8	1.7	4.3	135	11	18.5	1	0	0	0	0	1	0	0	0	0	0	0	0	0	0	3	1.77963	2.5	0	0	0	0
18103938	26232337	32469825	56	0	1	15	0	18	3	32	76	106	96	15	5.08	519	15.8	13	2.9	4.48276	0.7	23.3	1.1	4	137	18	13.1	0	0	0	0	0	0	0	0	0	1	0	0	1	1	0	5	16.4594	16.5417	0	0	0	0
18039252	26233467	36146638	91	0	1	7	3	53	4	39	61	103	126	20	4.83	233	15.9	11	4.9	2.2449	0.8	28.5	1.3	3.7	135	15	14.2	0	0	1	0	0	0	0	0	0	1	1	0	1	1	0	5	1.70421	8.08333	0	0	0	0
19799126	26246155	32231504	49	1	1	14	5	26	4	16	48	91	90	25	3.26	377	17	79	3	26.3333	13.8	23.1	1.1	4.5	134	21	12.8	0	0	0	1	1	0	0	0	0	1	0	0	1	1	0	8	1.68103	10.75	0	1	1	1
11025341	26257315	30318484	91	1	1	10	2	41	4	36	38	106	79	18	3.95	226	11.6	24	4.1	5.85366	1.2	36	1.4	3.7	140	11	15.4	0	0	1	0	1	1	0	0	0	1	0	1	1	0	0	10	5.14075	12	0	0	0	0
10444301	26280485	34164282	91	0	1	13	1	37	3	34	49	100	117	15	4.51	265	16.2	11	4.1	2.68293	0.7	28	1	3.3	139	18	11.3	0	0	1	0	0	1	0	0	0	0	0	0	0	1	0	7	1.87039	11.8333	0	0	1	1
13859166	26282113	39075901	82	0	1	14	1	30	1	29	33	92	80	14	3.96	242	9.7	16	3.8	4.21053	0.8	30.7	1	4.2	138	13	11.2	0	0	1	0	0	0	0	0	0	1	1	0	1	0	0	6	3.06773	5	0	0	0	0
12563379	26293277	31404294	91	0	3	7	3	46	2	45	69	77	87	22	3.32	195	10.2	49	2.9	16.8966	1.3	43.4	1.4	4	147	22	15.8	0	0	0	0	1	1	0	0	0	0	0	0	0	0	0	8	1.25252	2.91667	0	1	1	1
16904082	26302522	36202486	31	1	2	11	0	15	3	32	45	100	101	15	5.43	260	6.4	10	4.6	2.17391	1.1	22.4	1.1	3.9	139	17	11.9	0	0	0	1	0	0	0	0	0	0	1	0	0	0	0	4	1.08224	16.0833	0	0	0	0
19232236	26305336	32711037	42	1	1	6	9	66	4	37	91	90	86	18	2.65	42	0.3	26	2.5	10.4	0.4	35.1	1.3	3.8	134	15	14.7	0	1	0	0	0	0	0	0	0	1	0	0	1	1	0	6	6.87157	49.4583	0	0	0	1
18910703	26305622	31010608	75	0	3	15	1	66	3	48	83	68	85	8	4.1	195	7.4	33	2.2	15	1.5	38.8	1.3	3.1	140	14	13.8	0	0	1	0	0	1	0	0	0	1	0	1	1	1	0	7	7.23426	14.3333	0	0	0	0
14548428	26311379	33708841	84	0	3	15	2	44	3	48	74	82	70	17	3.22	259	11.2	34	2.8	12.1429	0.9	29.8	2	3.2	140	17	22.2	0	0	0	0	0	0	0	1	0	1	0	0	1	1	0	6	7.72835	27.7917	0	0	0	1
17459489	26324014	30617772	76	1	3	8	4	51	3	34	72	100	93	20	2.54	271	26.6	25	1.9	13.1579	1.6	34.6	1.8	3.8	147	14	20.1	0	0	0	1	0	0	0	0	0	1	1	1	1	1	0	15	1.32388	13.2083	0	1	1	1
16861367	26324815	37417368	83	1	1	15	0	39	2	43	81	72	71	19	3.95	185	8.8	15	3.1	4.83871	0.5	30.3	1.1	3.8	136	11	11.5	0	0	1	0	0	0	0	0	0	1	1	0	1	1	0	6	12.8269	22.3333	0	1	1	1
11457357	26329726	34004563	79	0	3	10	1	47	2	50	70	69	77	21	3.82	109	7.9	49	3.7	13.2432	5.3	27.3	1.2	4.4	140	18	13.5	0	0	0	1	1	0	0	0	0	1	1	0	1	1	0	10	8.60554	10.7083	0	0	0	0
17391082	26336255	32217004	43	0	1	10	2	20	3	28	38	83	86	13	3.77	454	10.8	17	3.6	4.72222	0.9	30.8	1.1	3.6	144	13	12.2	0	0	1	0	0	0	0	0	0	1	0	1	1	1	1	5	8.4813	18.4583	0	0	0	0
17224769	26353963	37709372	77	1	1	14	1	32	2	30	34	84	77	15	2.88	250	7.8	20	3.3	6.06061	0.7	30.9	1.2	4.7	134	13	13.3	0	0	0	0	1	0	0	0	0	0	1	0	0	0	0	12	5.09194	30.9583	0	0	0	0
15220389	26356701	36683232	56	0	3	14	1	47	2	34	56	98	120	18	3.6	297	21.8	12	2.4	5	0.7	29.6	1.3	4.6	134	15	13.9	0	0	1	0	1	0	0	0	0	1	0	1	1	0	1	11	2.90657	59.4167	0	0	0	0
11321997	26356844	36895230	63	1	1	15	0	31	3	22	29	110	67	18	5.57	307	6.6	19	3.2	5.9375	0.8	29.8	1	4.3	136	14	11.1	0	1	1	0	0	1	0	0	0	0	0	1	0	0	0	10	1.0862	12.9583	0	0	0	1
19667160	26358657	31888500	75	1	3	15	3	40	4	33	74	71	153	18	4.36	121	11	36	2.9	12.4138	0.9	20.4	1.4	4.4	138	16	15.8	0	0	0	0	1	1	0	0	0	1	0	0	1	1	0	8	9.61308	20.7083	0	1	1	1
15190090	26362690	35266503	62	0	3	15	0	22	3	42	27	92	102	23	4.13	175	4	8	3.6	2.22222	0.8	150	1.4	3.4	143	11	14.8	0	0	1	0	0	0	0	0	0	0	0	0	0	0	0	7	3.84456	7.70833	0	0	0	0
14400261	26364498	33189371	62	1	1	11	3	41	3	38	64	111	103	23	3.74	287	16.9	24	2.2	10.9091	1.1	26.7	1.1	4.1	136	13	11.5	0	1	1	1	0	0	0	0	0	1	1	0	1	1	0	6	15.8915	25.8333	0	0	0	0
15184004	26365261	33887162	70	0	1	15	4	41	3	39	34	72	92	21	5.09	327	15.2	10	3.9	2.5641	1.1	80.6	1.6	3.7	137	14	17.7	0	1	1	1	1	0	0	0	0	1	0	1	1	0	0	9	1.91579	5.66667	0	0	0	0
15296384	26368883	33864573	67	1	1	15	4	37	3	42	101	24	106	22	4.63	299	19	63	3.3	19.0909	1.5	34.7	2.4	5.2	147	18	25.8	0	0	0	1	0	1	0	0	0	1	1	0	1	1	1	9	17.7713	17.7917	0	0	1	1
19524347	26369278	33535696	70	0	1	15	0	25	2	29	32	115	124	15	4.63	186	8.6	20	4.1	4.87805	0.9	21.3	0.9	4.3	139	15	10.2	0	0	0	0	0	1	0	0	0	0	1	0	1	0	0	9	1.74297	3	0	0	0	0
18063505	26370885	36669182	59	1	1	15	0	39	3	35	37	99	82	19	3.93	74	17.3	10	3.4	2.94118	1.1	25.4	1.3	4.2	141	16	14.5	0	1	0	0	0	0	0	0	0	1	1	1	1	1	0	11	11.076	16.6667	0	0	1	1
13676372	26372110	32866061	53	0	3	15	0	24	4	34	34	111	74	22	3.76	175	13.7	32	3	10.6667	1.7	31.2	1.2	2.6	130	16	13.4	0	0	1	0	0	0	0	0	0	0	0	0	0	0	0	5	1.40906	1.41667	1	1	1	1
11996040	26376568	32384888	71	0	1	15	0	33	1	41	43	99	61	18	5.06	222	17.2	10	3.3	3.0303	0.8	40.8	1.1	3.7	144	16	11.8	0	1	1	0	0	0	0	0	0	1	1	0	1	1	0	5	23.7955	33.9583	0	0	0	0
18460324	26377344	34328699	62	0	1	15	0	18	2	26	20	136	102	30	4.73	184	7.4	10	3.9	2.5641	0.8	30.4	1.3	4.1	141	13	13.8	0	0	1	0	1	1	0	0	0	1	1	0	1	0	0	5	1.87139	4.95833	0	0	0	0
19029474	26391327	34448480	67	0	1	10	2	47	3	47	70	84	118	30	3.23	95	10.5	19	2	9.5	1	23.4	1.1	4	138	15	12.3	0	0	1	0	0	0	0	0	0	1	1	0	1	1	0	5	18.0877	19.8333	1	1	1	1
10886970	26397173	34472501	69	0	3	15	2	47	4	51	71	80	77	17	5.14	223	19.1	14	2.8	5	0.6	28	1.2	3.7	141	13	13.6	0	0	1	0	0	0	0	0	0	1	1	0	1	1	0	5	21.8222	21.875	0	0	0	0
15094658	26398916	33697890	91	0	1	9	3	49	3	47	64	73	59	19	3.86	333	13.7	14	3.6	3.88889	0.6	19.2	1	2.9	130	20	11	1	0	1	0	0	0	0	0	0	1	0	1	1	0	0	5	3.57623	4.66667	0	0	0	0
16387818	26408820	39210121	64	0	1	15	0	40	3	42	41	86	82	22	2.87	343	29.3	20	3	6.66667	0.9	27.1	1.1	3.5	136	13	11.4	0	0	0	0	0	0	0	0	0	1	0	0	1	0	0	8	2.80984	12.625	0	1	1	1
13801259	26414440	37491349	81	0	1	8	3	52	3	33	62	103	105	25	4.48	140	19.1	87	2.5	34.8	2.2	21.3	1.1	3.3	153	16	12.1	0	0	0	1	1	1	0	0	0	0	1	1	0	1	0	8	5.87899	26.8333	0	0	0	0
12007839	26423457	39043237	63	1	1	15	0	31	4	47	50	95	88	18	4.92	335	19.8	47	2.9	16.2069	0.8	23.9	1.2	3.6	148	15	14.2	0	0	1	0	0	0	0	0	0	1	0	0	1	0	0	6	4.00301	8.58333	0	1	1	1
12242977	26428875	38003809	45	1	2	14	0	15	2	21	30	118	90	20	5.79	289	10.3	8	3.1	2.58065	0.6	27.5	1	3.8	139	17	11.1	0	0	1	1	0	0	0	0	0	0	1	0	0	0	0	3	15.843	42.9583	0	0	0	0
16935275	26434379	36795589	63	0	2	15	0	32	4	41	50	86	108	20	4.32	272	9.7	10	3.6	2.77778	0.9	30.5	1.4	4.4	140	18	14.8	0	0	1	1	0	1	0	0	0	1	1	0	1	0	0	7	3.7645	3.79167	1	1	1	1
17129174	26438389	31231988	91	0	3	11	3	47	3	40	51	79	128	17	3.81	190	15.8	29	4	7.25	1.2	28.7	1	4	146	21	11.1	0	0	0	0	0	1	0	0	0	0	0	0	1	0	0	9	2.84926	16.6667	0	0	0	0
14069931	26445509	33212825	58	1	3	13	0	28	3	28	31	78	81	20	4.83	292	23.5	13	3.9	3.33333	0.9	27.8	1.1	4.4	136	17	12.1	0	0	1	0	0	0	0	0	0	1	1	0	1	0	0	5	3.99331	20.75	0	0	0	0
17168019	26460519	30319505	56	0	3	15	6	46	4	46	72	84	98	18	2.07	28	10	50	3.2	15.625	3	36.9	1.7	3.8	139	19	18.8	0	0	0	0	1	1	0	0	0	1	0	0	1	1	1	8	7.20678	12.2917	0	1	1	1
11396012	26470640	33736177	35	1	3	15	0	18	4	30	61	120	114	21	4.29	94	12.9	18	2.5	7.2	1	26.4	1.3	3.6	136	13	13.7	0	0	0	0	0	0	0	0	0	0	0	0	0	1	0	3	4.32653	36.3333	0	0	0	0
17235040	26473446	30532245	76	1	1	15	0	23	2	28	25	134	83	22	4.65	160	7.8	25	3.8	6.57895	1.1	23.9	1.1	4.4	145	11	12.1	0	0	0	0	0	0	0	0	0	0	0	0	0	0	0	7	13.4	19.5833	0	0	0	1
11846702	26479875	33095954	91	0	2	15	1	31	1	25	35	111	72	25	3.53	179	6.7	25	3.2	7.8125	1.4	66.4	1.3	4.2	145	11	14.9	0	0	1	0	0	0	0	0	0	1	0	0	1	0	0	5	1.97054	8.875	0	0	0	0
19504755	26486254	38580947	72	0	1	15	0	39	2	39	51	109	77	16	2.86	258	10.7	12	2.5	4.8	0.4	27.2	1	3.3	145	14	10.5	0	0	0	0	1	0	0	0	1	0	0	0	0	1	0	9	1.22673	22.1667	0	0	0	0
17175999	26487900	37808651	64	1	3	15	0	20	1	19	24	111	90	23	3.66	223	9.6	19	4.1	4.63415	1	35.8	1.5	3.5	142	19	15.9	1	0	1	0	0	1	0	0	0	0	1	0	0	0	0	6	1.7976	3.75	0	0	0	0
13110123	26492806	35274720	64	1	1	15	5	51	3	26	83	98	100	20	3.13	164	12.3	60	2.4	25	7	27.3	1.6	4.6	132	21	17.6	0	0	0	1	1	1	0	0	0	1	1	1	1	1	0	18	5.38204	12.75	0	1	1	1
11844435	26504602	31174705	53	1	1	15	2	13	0	27	54	114	52	12	4.54	341	8.8	19	3.2	5.9375	1.9	23.4	1.2	3.7	143	17	14.1	0	0	0	0	0	0	0	0	0	1	0	0	1	1	0	8	12.8572	39.4583	0	0	0	0
19208673	26514864	31871998	67	0	3	15	0	33	2	41	59	99	87	19	3.9	196	11.4	16	4	4	0.8	22	1.2	4.3	139	14	12.5	0	0	1	1	0	1	0	0	0	1	1	0	1	1	0	4	19.1051	39.9583	0	0	0	0
11975871	26517001	34477928	69	1	1	14	2	28	2	26	30	120	66	17	5.54	244	12.5	18	3.7	4.86486	1.5	30.3	1.2	4.6	145	11	13.4	0	0	0	0	0	0	0	0	0	0	0	0	1	0	0	8	5.49213	5.54167	0	0	0	0
17618846	26520965	31270875	64	0	1	9	3	33	1	20	26	88	70	19	3.29	182	8.6	7	3.7	1.89189	0.5	23.7	1.1	3.5	146	10	12	0	0	1	0	0	1	0	0	0	0	0	0	0	0	0	7	8.23012	17.2083	0	0	0	0
19402245	26527770	38907768	78	1	1	10	3	46	2	42	78	71	105	18	3.46	146	10.5	39	3.8	10.2632	2.7	28	1.4	4.6	137	13	14.9	0	0	0	1	0	0	0	0	0	1	1	0	1	0	1	10	7.20159	37.2083	0	0	1	1
16162522	26530589	37867167	66	1	1	15	0	20	1	18	24	97	75	16	4.1	181	9	20	4.2	4.7619	0.8	27.2	0.9	4.2	131	14	10.2	0	0	1	0	0	0	0	0	0	0	0	0	0	0	0	6	1.56007	6.54167	0	0	0	0
13949953	26534473	32218867	46	1	1	15	0	20	2	16	20	112	53	15	4.82	136	11.2	9	3.7	2.43243	0.9	51.6	1.2	3.6	138	11	12.9	0	0	1	1	0	0	0	0	0	0	0	0	0	0	0	2	8.74396	9.83333	0	0	0	0
14902020	26535506	31037970	41	1	3	15	0	68	4	44	114	100	113	23	2.18	70	18.9	61	3.3	18.4848	2.4	31.7	3.3	3.9	155	13	36.6	0	0	1	0	0	0	0	0	0	1	0	0	1	1	1	8	3.68323	73.7083	0	0	0	0
13910796	26544523	34227537	51	0	3	15	0	15	3	19	31	117	98	23	3.67	374	17	10	3.4	2.94118	0.8	25.3	1.1	4.3	134	15	11.5	0	0	0	0	0	0	0	0	0	0	0	0	0	0	0	5	1.8621	4.70833	0	0	0	0
19657463	26546568	35071024	81	0	3	8	3	39	2	36	64	168	101	27	3.93	160	8.5	26	3.9	6.66667	0.8			3.7	142	15		1	0	1	0	0	0	0	0	0	0	0	0	0	0	0	7	2.07223	3.45833	0	1	1	1
13817882	26548848	31837515	77	1	2	15	0	57	2	42	29	138	89	16	3.97	223	6	7	3.4	2.05882	0.6	30.6	1.2	3.4	149	11	13.4	0	1	1	0	0	1	0	0	1	0	0	1	0	1	0	12	21.1445	23	0	0	0	1
18997641	26555052	35400725	88	0	1	13	1	42	3	38	55	110	63	17	3.5	218	15.1	27	3.4	7.94118	0.7	27.2	1.1	3.9	144	15	11.4	0	1	1	0	0	1	0	0	0	0	1	0	0	0	0	8	1.75035	2.41667	0	0	0	0
16816038	26562570	39331728	64	1	3	14	1	37	2	35	39	83	58	14	4.56	212	11.2	14	4.3	3.25581	0.7	31.9	1	3.8	131	16	11.1	0	0	1	1	0	1	0	1	0	1	1	0	1	1	0	8	21.0291	21	0	0	0	0
17036732	26563830	32327199	91	0	3	15	1	55	3	47	61	74	70	10	2.69	217	11.6	19	2.7	7.03704	0.6	26.6	1.1	4.4	142	12	11.5	0	0	0	0	1	0	0	1	0	1	1	0	1	1	0	11	3.25972	3.33333	1	1	1	1
15596949	26567209	36856397	91	1	3	15	0	37	2	28	51	101	59	18	4.09	285	21.6	20	3.3	6.06061	1.3	34.5	0.9	4.1	139	17	9.4	0	0	1	1	0	0	0	0	0	1	1	0	1	0	0	6	1.97458	5.95833	0	1	1	1
12329855	26570623	39965206	26	1	3	15	2	33	4	50	111	97	84	30	3.57	299	10.3	14	3	4.66667	1.1	30.4	1.1	4.1	143	19	13.4	0	0	0	0	0	0	0	0	0	0	0	0	0	1	0	3	13.843	42.8333	0	0	0	0
19480277	26572898	30199503	80	1	1	15	6	63	4	52	78	62	80	19	2.39	136	10.7	42	3.7	11.3514	2.8	25.3	1.3	4.7	139	13	14.5	0	0	0	0	0	1	0	0	0	1	1	1	1	1	0	8	4.42529	8.41667	0	0	0	0
17401129	26583401	35531906	58	0	2	15	0	50	4	59	128	76	117	23	2.81	131	12.7	63	3	21	3.8	38.1	1.6	5.3	146	44	17.8	0	0	0	1	1	0	0	0	0	1	0	0	1	1	0	11	21.0186	65.8333	0	0	0	0
11551024	26594429	32748004	41	1	1	15	1	36	3	33	68	65	78	26	3.03	129	2.9	122	2.6	46.9231	15.5	57.5	1.4	6.3	131	31	15.7	0	0	0	0	1	1	0	0	0	1	0	1	1	1	0	9	9.70616	44.25	0	0	0	0
17735901	26597331	35321289	85	0	1	7	0	59	3	46	77	86	180	25	4.8	464	9	10	3.4	2.94118	0.6	29.9	1.2	7.1	136	15	13	0	0	1	0	0	1	0	0	0	0	0	0	0	0	0	8	1.15316	10.2917	0	1	1	1
18969221	26602659	37667477	66	1	1	15	3	50	3	50	111	112	75	22	2.88	47	5	18	2.5	7.2	1	31.7	1.3	4	144	21	13.8	0	0	1	0	0	1	0	0	0	1	0	0	1	1	1	8	58.0961	58.0417	0	0	0	0
18802864	26612563	30628372	80	1	3	15	3	63	3	47	67	74	105	15	2.44	178	12.3	30	2.3	13.0435	2.6	28.6	1.3	4.3	133	14	13.7	0	0	1	0	1	1	0	0	0	1	1	1	1	0	0	15	1.96714	52	0	0	0	1
11564670	26617536	39169067	78	0	2	15	0	42	3	42	40	98	106	9	2.7	328	16.4	36	3.7	9.72973	4.5	23.6	1.1	4.7	138	23	12.2	0	0	0	0	1	0	0	1	1	1	1	0	1	1	0	10	7.1252	36.8333	0	0	1	1
12697886	26620887	36127689	85	0	3	15	1	26	1	19	18	121	80	20	4.19	107	9.3	17	4.3	3.95349	1.1	25.4	1	4.4	143	17	11.3	0	0	1	0	0	0	0	0	0	0	1	0	0	0	0	7	1.69319	1.70833	0	0	0	0
14015052	26624603	32437728	32	1	3	15	1	22	3	24	28	64	101	13	3.25	511	18.4	14	3.4	4.11765	0.7	28.8	1	4	143	10	10.9	0	0	0	1	0	0	0	0	0	1	0	1	1	0	1	8	4.94925	8.83333	0	0	0	0
11971269	26635056	34823307	39	0	1	15	0	8	2	16	23	112	67	18	3.91	242	14.3	15	4	3.75	0.6	23.5	1.2	4.6	141	17	14.2	0	0	0	0	0	0	0	0	0	1	0	0	1	0	0	1	5.4963	8.66667	0	0	0	0
19136087	26641509	36248654	85	1	3	15	0	43	3	43	56	75	73	16	4.23	162	7.4	20	4.6	4.34783	1.3	27.6	1.2	4.5	142	12	12.9	0	0	0	1	0	1	0	0	0	1	1	0	1	1	1	9	4.74837	7.75	0	0	0	0
10347675	26643356	32443482	57	0	1	15	0	32	3	42	80	108	104	15.5	3.28	191	14.1	14	3.4	4.11765	0.9	25.2	1.3	4.6	140	11	13.7	0	0	1	0	0	0	0	0	0	1	0	0	1	1	0	3	41.9686	41.9583	0	0	0	0
10053810	26647692	36408230	91	0	1	14	1	26	1	23	39	71	58	20	3.54	219	5.2	21	3.3	6.36364	0.7	26.5	1.2	4.7	137	10	13.4	0	0	1	1	0	1	0	0	0	1	1	0	1	0	0	6	3.38446	3.45833	0	0	0	0
13034551	26647886	35729710	41	1	3	15	1	25	4	37	30	93	89	28	4.75	295	18.5	12	4.2	2.85714	1.2	23.2	1.2	3.9	144	14	12.9	0	1	1	1	0	0	0	0	0	1	0	0	1	1	0	3	33.9253	33.9583	0	0	0	0
18676404	26652499	33541986	85	1	1	13	1	31	1	26	55	107	70	28	3.96	181	8.4	20	3.5	5.71429	1.3	26.7	1.2	3.9	138	11	13.3	0	0	1	0	0	1	0	0	0	0	1	0	0	0	0	8	5.77381	15.7083	0	0	0	0
14504112	26652659	35856604	68	0	1	11	0	46	3	40	62	78	91	17	4.59	253	19.8	35	3	11.6667	0.8	111.8	1.3	3.8	142	18	14	0	0	1	0	0	1	0	0	0	1	1	0	1	1	0	7	3.8338	14.9583	0	0	0	0
13878192	26656801	32880577	63	1	1	15	0	46	3	41	69	68	86	19	2.45	83	7.3	39	3.7	10.5405	2.1	49.8	2.6	3.7	140	19	28.8	0	0	0	0	0	0	0	0	0	1	0	0	1	1	1	5	16.0095	22.4167	0	1	1	1
14088647	26660882	37355931	88	1	3	15	0	28	2	27	30	79	75	20	4.2	205	6.5	21	3.3	6.36364	1.1	27.5	1.6	3.9	136	16	18.3	0	0	1	0	0	1	0	0	0	0	0	0	0	0	0	7	1.92031	3	0	0	0	0
18468509	26667221	33618826	84	0	1	14	3	28	2	31	41	99	62	17	2.51	129	7.4	27	2.8	9.64286	1.6	27.7	1.1	3.9	137	11	13.2	0	0	0	0	1	1	0	0	0	1	0	0	1	0	0	11	1.54876	11.6667	0	0	0	0
18458432	26672079	34989919	76	1	1	15	2	81	0	45	104	96	85	15	3.26	167	8.9	55	2.9	18.9655	3.7	28.1	1.2	4.8	141	15	13.6	0	0	0	1	0	1	0	0	0	1	0	1	1	0	0	8	4.31735	4.75	1	1	1	1
16907496	26678629	38793124	77	1	1	15	0	34	1	41	47	77	45	6	3.96	298	9	25	3.4	7.35294	0.8	34.1	1.4	3.7	137	9	15	0	0	1	0	0	0	0	0	0	1	0	0	1	0	0	7	7.27147	86.375	0	0	0	1
16582674	26691544	34140535	81	0	1	14	0	37	4	42	47	74	98	14	2.87	181	13.1	23	3.1	7.41935	0.8	25.1	1.1	4.1	137	17	12.3	0	1	1	0	0	1	0	0	0	1	1	0	1	1	0	8	11.6382	57	0	0	1	1
14664617	26698668	39877840	67	1	1	15	0	20	1	34	30	94	74	14	4.02	245	6.2	21	3.3	6.36364	0.8	23.6	1.1	4	139	10	11.5	0	0	0	0	0	1	0	0	0	0	0	0	0	0	0	6	1.02041	8.16667	0	0	0	0
14725072	26700505	32122963	91	1	1	15	0	38	2	29	34	80	62	18	4.07	293	18.2	28	3.6	7.77778	1.6	31.4	1	5.1	135	10	10.7	0	0	0	0	0	0	0	0	0	1	0	1	1	0	0	9	3.15451	11.4583	0	0	0	0
11226487	26702329	35572664	91	1	1	9	4	56	1	39	60	93	62	18	4.4	158	6.4	28	3.9	7.17949	1.1	34.8	1	4.5	136	15	10.9	0	0	1	1	1	0	0	0	0	1	1	1	1	0	0	10	4.37556	4.20833	1	1	1	1
16872062	26704796	34581125	62	1	1	15	1	28	4	40	40	106	68	19	2.99	101	12.5	13	3.3	3.93939	0.9	21.3	1.1	3.7	132	16	12.1	0	0	1	0	0	0	0	0	0	1	1	0	1	1	0	5	7.23177	22.625	0	0	0	1
10186442	26708959	30447359	80	0	3	9	5	37	3	37	48	81	94	30	4.01	324	7.3	17	2.6	6.53846	1.4	28.6	1.2	4.3	132	14	12.8	1	0	0	1	1	1	0	0	0	1	1	0	1	1	0	9	2.68501	15.625	0	0	1	1
11956664	26711686	39003444	36	1	2	15	0	11	2	24	46	104	99	23	4.42	278	10.2	14	3.5	4	1	50.2	1.3	3.8	137	11	13.8	0	0	0	0	1	0	1	0	0	1	1	0	1	0	0	4	15.0444	23.375	0	0	0	0
19530307	26716978	35565766	85	1	3	15	0	26	1	25	35	101	72	18	4.84	237	7.3	24	2.7	8.88889	1.4	31.7	1.5	3.8	140	17	16.1	0	0	0	0	1	1	0	0	0	1	1	1	1	1	0	11	7.00722	20.7083	0	0	1	1
18637496	26725335	30173242	45	0	1	15	5	43	2	29	51	55	86	23	2.86	24	6.3	11	1.4	7.85714	0.2	37.4	1.5	3.3	141	10	15.7	0	0	0	0	0	0	0	0	0	1	1	0	1	1	0	5	4.15811	36.625	0	0	1	1
16121107	26726410	35049341	57	1	1	15	9	50	3	46	100	70	85	24	3.3	97	14.2	37	3	12.3333	3.2	41.8	1.7	5.5	146	11	19	0	0	1	0	0	0	0	0	0	1	0	0	1	1	0	6	29.1392	29.0417	0	0	1	1
18986712	26728975	30498071	65	0	1	14	1	29	1	34	36	87	65	9	3.65	220	8.5	20	3.6	5.55556	0.5	24.3	1.3	4.1	144	16	13.6	0	0	1	1	0	1	0	0	0	0	0	1	0	1	0	9	8.88146	15.9167	0	0	0	0
10343848	26738210	30224571	91	1	1	14	1	40	2	39	28	72	77	20	4.4	175	7.4	18	3.9	4.61538	1.4	30.2	1.4	4	142	14	14.8	0	0	0	0	1	1	0	0	0	0	0	0	1	0	0	11	4.1041	4.08333	0	0	0	0
17123010	26738740	34897382	69	0	3	14	4	45	3	29	48	87	90	25	3.47	91	13.9	95	3.1	30.6452	5.1	25.6	1.3	3.6	136	22	13.7	0	0	1	0	0	0	0	0	0	0	0	0	0	1	0	4	3.02714	6.83333	0	0	0	0
18638524	26740759	33423447	76	1	3	12	2	41	2	33	63	103	72	14	3.56	164	8.7	17	3.8	4.47368	1	76.7	1.1	3.8	135	16	11.8	0	0	1	1	0	0	0	0	0	1	0	0	1	1	0	7	6.59662	6.54167	1	1	1	1
16650535	26743686	39716835	79	1	1	15	0	26	2	24	19	84	88	22	3.82	207	9.9	15	3.4	4.41176	1.3	41.8	1.1	3.9	139	14	13.4	0	0	1	1	0	1	0	0	0	1	0	1	1	0	0	8	1.21968	2.95833	0	0	0	0
16869787	26744114	37451392	62	0	1	15	0	42	3	65	103	76	91	16	3.71	163	5.5	14	3.2	4.375	0.5	77.1	1.1	3.4	141	9	11.6	0	0	1	1	0	0	0	0	0	1	0	0	1	0	0	7	5.90542	15.7083	0	0	0	0
19155097	26753435	32365625	76	0	2	13	1	33	2	48	75	116	158	28	3.6	364	11.6	17	2.8	6.07143	0.7	28.1	1.5	3.4	143	14	16.2	0	0	1	0	0	1	0	0	0	1	0	0	1	1	0	6	3.90238	19.5	0	0	0	0
17809716	26758026	34256428	82	0	1	15	0	40	2	27	48	99	78	15	4.65	300	16.6	44	3.1	14.1935	2	25.2	0.9	2	113	23	10	0	0	0	0	0	0	0	0	0	1	1	0	1	0	0	8	2.37605	8	0	0	0	0
11296318	26765003	33868204	77	0	1	14	1	44	3	44	93	79	100	21	4	278	10.9	27	2.9	9.31034	0.8	45.6	1.9	4.6	140	14	21.1	0	0	1	1	1	1	0	0	0	1	1	0	1	1	0	9	12.8757	15.75	0	1	1	1
13262170	26767915	36285040	78	1	1	15	10	65	4	43	69	68	78	25	3	53	39.4	28	3	9.33333	1.7	29.6	1.5	3.2	137	16	16.3	0	0	1	0	1	1	0	0	0	1	1	0	1	1	0	8	32.3164	35.2917	0	0	1	1
10172206	26783176	33763325	61	1	3	15	2	59	2	47	98	88	70	24	5.42	139	16.6	24	3.3	7.27273	2	43.9	1.1	5.3	136	15	12	0	0	0	0	1	0	0	0	0	1	1	0	1	1	0	8	13.1084	18.5833	0	0	0	0
19999442	26785317	32336619	41	1	1	11	3	14	3	25	28	105	88	15	4.63	126	9.5	12	3.9	3.07692	0.9	23.3	1.2	3.7	141	15	13.1	0	0	0	0	0	0	0	0	0	0	0	0	0	1	0	5	6.95037	15.25	0	0	0	0
12678128	26785465	31185943	46	1	2	14	1	24	2	37	53	133	91	21	4.47	70	9.4	15	3.5	4.28571	1	20.4	1	4.7	140	14	10.8	1	0	0	1	0	0	0	0	0	1	0	0	1	0	0	7	1.99132	14.0833	0	0	0	0
13884619	26792689	39486633	63	1	3	15	1	56	3	37	91	79	76	14	2.37	127	13.3	12	3.2	3.75	0.6	30.6	1.5	4.2	146	10	16.1	0	0	1	1	0	0	0	0	0	0	1	0	0	0	0	6	5.4556	11.25	0	0	0	0
16826765	26798101	31400699	65	1	1	12	2	27	3	24	36	119	74	16	3.99	178	7.8	14	4.1	3.41463	1	26.3	1	3.7	136	13	10.4	1	0	1	0	0	0	0	0	0	1	0	0	1	1	0	7	3.66428	6.70833	0	0	0	0
15335164	26800558	34094895	91	1	3	15	1	54	2	41	82	121	78	26	4.11	152	12.2	16	2.3	6.95652	1.3	37.5	1.3	7	123	7	13.6	0	1	1	0	0	0	0	0	1	1	1	0	1	1	0	7	7.51337	7.54167	1	1	1	1
13456784	26807276	38781024	54	0	3	15	0	42	4	32	37	92	96	20	4.45	213	21.8	27	4	6.75	1.2	53.2	1	4.1	135	17	11.2	0	0	1	1	1	1	0	0	0	1	0	0	1	1	0	8	4.44347	19.5417	0	0	0	0
17783315	26812396	31775007	67	0	2	6	6	63	1	36	92	68	78	7	4.66	296	13.9	28	1.9	14.7368	1.3	75.1	1.5	3.7	137	10	16.2	0	0	1	1	1	0	0	0	0	1	0	0	1	1	0	8	2.94516	18.2083	0	1	1	1
14752715	26813504	37808885	52	1	3	15	5	47	2	36	78	59	69	15	2.61	369	17.2	63	2.2	28.6364	6.3	36.7	3.4	5.8	131	24	38.5	0	0	1	1	0	0	0	0	0	1	1	0	1	1	0	7	8.55348	16.5833	0	0	0	0
12148281	26818899	37259062	89	0	1	15	0	45	3	26	68	54	120	24	3.03	1229	27.5	76	3.1	24.5161	0.7	42.8	1.4	5.7	131	15	14.8	0	0	1	0	1	1	0	0	0	0	0	0	0	0	0	9	1.46253	35.5	0	0	0	1
12760292	26833505	32330855	50	1	1	15	0	19	1	20	22	101	85	13	4.44	249	11.4	14	4.1	3.41463	0.9	40.5	1.2	4.1	138	11	13.9	0	0	1	0	0	0	0	0	0	0	1	0	0	0	0	4	1.49663	4.29167	0	0	0	0
15260995	26845133	34694530	64	0	1	15	0	20	1	31	24	113	54	15	3.72	198	4.9	6	3.1	1.93548	0.7			3.4	141	13		0	0	0	0	0	0	0	0	1	0	0	0	0	0	0	7	3.67044	2.66667	0	0	0	0
16491871	26848462	39296768	49	0	1	15	0	20	1	16	21	83	65	19	4.28	248	9.9	13	3.4	3.82353	0.5	35.2	1.2	3.2	141	12	13	0	0	0	1	0	0	0	0	0	0	0	0	0	0	0	3	1.74227	2.70833	0	0	0	0
12580702	26849809	34902154	66	0	3	15	0	28	2	29	21	81	90	20	4.28	167	5.4	16	4.3	3.72093	0.9	25.9	1	4.2	133	19	10.6	0	0	1	0	0	0	0	0	0	0	0	0	0	0	0	4	3.07694	7.45833	0	0	0	0
15041543	26853647	35467757	79	0	1	15	1	39	4	42	49	123	65	15	3.75	268	15.5	11	3.2	3.4375	0.8	40.2	1.1	3.1	153	12	12.1	0	0	0	0	0	0	0	0	0	1	0	0	1	1	0	5	30.9871	31.25	0	0	0	0
12868157	26854263	37093530	89	0	3	14	1	40	2	36	36	105	110	19	3.73	155	9.5	23	4.1	5.60976	0.8	25.7	1.3	4.8	144	15	14	0	0	0	0	1	1	0	0	0	1	0	0	1	0	0	8	2.79874	2.83333	1	1	1	1
19104785	26865488	30297591	59	1	1	15	7	33	3	41	89	67	86	18	3.95	157	20.5	19	2.9	6.55172	1.8	39	1.5	3.1	149	15	17	0	1	1	0	0	0	0	0	0	1	0	0	1	1	0	4	34.8045	34.8333	0	0	1	1
18677395	26872840	30371391	68	0	2	15	0	56	2	44	50	103	110	16	4.85	173	11.6	7	2.7	2.59259	0.6	26.1	1.2	3.1	141	16	12.6	0	0	1	1	0	0	1	0	0	1	1	0	1	0	0	9	3.48102	12.6667	0	0	1	1
15398809	26875830	39562037	85	0	3	15	0	24	3	29	26	81	96	18	3.81	146	17.4	21	3.5	6	0.9	27.3	1	4.4	133	16	11.2	0	0	1	0	0	0	0	0	1	0	0	1	0	0	0	7	3.9412	18.7917	0	0	0	0
19317770	26892737	36505750	69	0	3	15	0	40	4	47	61	96	77	23	4.93	231	18.6	21	3.8	5.52632	1	29.2	1	4	141	16	11	0	0	1	1	0	0	1	0	0	1	1	0	1	1	0	7	2.78177	2.70833	1	1	1	1
11864776	26893156	31799957	83	1	3	15	0	34	3	51	37	97	85	16	5.21	160	16.3	10	3	3.33333	1	45	1.3	4	139	18	13.7	0	0	1	1	0	1	0	0	0	1	0	0	1	0	0	8	2.30426	11.3333	0	1	1	1
19875779	26894843	35423170	49	1	1	15	0	26	4	38	62	77	84	16	4.18	273	12.2	12	3.6	3.33333	0.9	45.4	1.2	3.4	144	13	13.8	0	0	1	1	1	1	0	0	0	1	0	0	1	1	0	4	22.729	22.7083	0	0	0	1
19174686	26907068	33547830	75	1	1	15	13	66	2	38	96	64	90	15	2.09	108	8.9	28	2.8	10	3.9	45.4	1.9	4.8	141	17	20.8	0	0	1	0	1	1	0	0	0	1	0	0	1	1	0	9	12.6299	13.5417	1	1	1	1
16016038	26917779	38333666	75	1	1	14	1	42	3	33	57	61	86	18	3.6	133	17	42	2.6	16.1538	1.2	31.5	1.7	4.3	135	15	18.1	0	0	0	0	0	0	0	0	1	1	0	0	1	1	0	8	7.23767	7.16667	1	1	1	1
11211333	26923258	36590499	76	1	3	15	0	36	4	31	43	111	86	15	3.86	313	20.4	9	2.9	3.10345	0.6	26.2	1.2	4.1	140	9	13.1	0	0	0	0	0	0	0	0	0	1	1	0	1	0	0	5	2.86059	2.79167	1	1	1	1
11894530	26924371	37160208	86	0	1	12	2	49	2	32	51	124	120	21	4.53	152	5.9	28	3	9.33333	0.9	30.3	1.2	4.2	139	18	13.2	1	0	1	0	1	1	0	1	0	1	1	0	1	0	0	7	10.0035	18.7917	0	0	0	0
15332916	26934947	32047224	68	1	1	15	0	20	1	22	29	101	68	19	4.85	182	6.5	13	3.9	3.33333	0.7	27	1.1	3.6	137	15	11.4	0	0	1	1	0	0	0	0	0	1	1	0	1	0	0	8	12.1074	20.125	0	0	0	0
11668433	26939407	30352206	65	1	1	15	4	33	3	39	66	118	89	20	3.56	187	14.3	119	2.7	44.0741	5.5	28.3	1.1	4.5	142	21	11.8	0	0	0	0	0	0	0	0	0	1	0	0	1	1	0	4	23.9554	31.9167	0	0	1	1
10198197	26942023	39575217	80	1	3	15	0	31	2	32	29	104	84	39	4.55	147	7	13	3.5	3.71429	0.8	37.7	1.1	4.4	139	13	11.5	0	0	0	0	1	1	0	0	1	0	0	0	0	0	0	7	3.80593	3.75	0	0	0	0
18057883	26945818	34468848	65	1	3	14	1	31	1	33	75	128	60	8	4.92	134	11.1	18	2.5	7.2	0.7	25.8	1.3	4.1	137	12	13.9	0	0	0	0	0	0	0	0	0	0	0	1	0	0	0	8	11.6263	11.7083	0	1	1	1
11986924	26955372	36030151	64	1	2	15	1	28	3	32	59	114	77	22	4.49	220	13.4	14	2.8	5	1.4	32.5	1.3	3.8	142	15	14.6	1	1	1	1	0	0	0	0	0	1	0	0	1	1	0	6	11.5063	22.9167	0	0	0	1
11712698	26955821	30947108	53	0	1	15	0	24	2	26	20	87	81	20	3.9	296	9.8	13	3.5	3.71429	0.8	37.1	1.1	3.7	141	13	12.9	0	0	0	0	0	0	0	0	0	1	0	0	1	0	0	3	3.12407	5.875	0	0	0	0
15380624	26969543	39780198	78	1	1	13	0	40	2	33	36	97	80	18	4.99	193	8.3	13	3.6	3.61111	0.9	28.4	1.1	4.3	142	17	12	0	0	1	1	0	0	0	0	0	1	1	1	1	0	0	7	2.32955	5	0	1	1	1
11901964	26970650	33569344	50	0	3	15	1	22	3	23	37	80	78	22	4.5	228	12.4	12	4	3	0.6	22	1.1	4	138	19	12.9	0	1	0	0	0	0	0	0	0	0	0	0	0	0	0	3	3.83118	18.9167	0	0	0	0
17995051	26972527	36721614	63	1	3	11	3	35	4	37	56	125	82	29	4.05	167	13.7	13	3.3	3.93939	0.8	29.5	1.2	3.3	141	19	12.9	0	0	1	0	0	0	0	0	0	1	1	0	1	1	0	6	25.7721	25.75	0	0	0	0
16403046	26973018	34534829	81	0	1	15	6	43	4	52	88	78	78	24	3.62	310	16.7	16	3.1	5.16129	0.8	31	1.3	3.6	141	15	14.6	0	0	1	0	0	0	0	0	0	1	0	0	1	1	0	6	25.9696	26	0	0	0	0
16020425	26973298	34179651	71	0	1	8	3	48	4	40	49	131	96	17	3.41	327	18	27	3.6	7.5	1.1	47.1	1.7	3.8	136	20	18.3	0	0	0	1	1	1	0	0	0	1	0	0	1	1	0	9	4.49512	19.0833	0	0	0	1
12025783	26978470	31256032	78	1	1	12	6	44	3	43	64	65	102	41	3.18	97	12.3	62	2.2	28.1818	1.2	28.4	1.1	4.4	130	11	12.2	0	0	0	1	1	0	0	0	0	1	1	0	1	1	0	9	3.31222	9.41667	0	0	1	1
15567057	26980925	34574922	57	1	2	15	0	24	2	31	38	137	96	17	5.42	286	8.6	17	4.3	3.95349	1.4	28.8	1.1	3.6	140	14	11.8	0	0	0	1	0	0	0	0	0	1	1	0	1	0	0	9	5.54253	11.6667	0	0	0	0
12713097	26982691	38442425	75	0	1	14	1	31	3	25	40	108	109	28	4.01	165	17.1	8	3.6	2.22222	0.7	83.9	1.2	3.2	138	18	13.2	0	0	1	0	0	1	0	0	0	0	1	0	0	1	0	5	2.06149	5.95833	0	0	0	0
16676930	27006481	39855725	89	1	3	9	3	51	3	25	50	99	89	14	5.17	232	3.9	12	3.9	3.07692	1.4	39.1	1.1	5.1	140	17	12.2	0	0	0	0	0	1	0	0	0	0	0	1	0	1	0	7	4.89839	7.66667	0	0	0	0
17375120	27018938	31947736	77	1	3	13	3	43	1	39	63	67	41	13	2.96	296	8.1	42	2.8	15	2	67	1.5	5.7	140	10	16.4	0	0	1	1	1	1	0	0	0	1	1	0	1	0	0	11	1.3014	22.25	0	0	0	0
12775544	27021255	33358474	82	0	1	13	1	30	2	36	41	84	114	21	4.48	204	9	14	4	3.5	0.7	30.8	1.1	3.7	147	19	12.1	0	0	1	0	0	1	0	0	0	0	1	0	0	0	0	7	1.78325	3.41667	0	0	0	0
11047741	27025909	33652366	76	0	2	15	1	32	2	28	50	96	77	14	3.21	133	6.8	35	3.6	9.72222	1.4	26.6	1.7	3.6	141	12	19.2	1	0	0	1	1	0	0	0	0	1	1	0	1	0	0	12	2.82853	31.5833	0	0	1	1
19109639	27028097	34076251	69	1	3	14	1	35	3	27	51	134	110	16	2.68	218	14.3	29	3.2	9.0625	2	23.4	1.2	4.9	131	12	13.4	0	0	0	0	0	1	0	0	0	0	1	0	1	0	0	6	3.61015	3.54167	0	0	0	0
19445539	27039011	31046887	69	1	1	15	7	63	4	65	159	124	146	24	2.42	185	17.5	14	1.1	12.7273	1.3	142.1	1.6	4.8	141	14	18.1	1	0	0	0	0	0	0	0	0	1	0	1	1	1	1	7	13.2751	22.375	0	0	0	0
13136838	27043434	38587947	85	0	3	15	0	48	4	46	92	135	94	27	3	302	21.3	80	3.6	22.2222	1.7	29.4	1.5	5.2	138	13	16.6	0	0	1	0	0	0	0	0	0	1	0	0	1	0	0	7	2.35542	2.41667	1	1	1	1
11982862	27046770	33535766	60	1	1	15	6	41	3	46	94	93	97	20	3.23	205	8	35	2.7	12.963	2	30.3	1.3	4.6	141	11	14	0	0	1	1	0	1	0	0	0	1	1	0	1	1	1	6	7.99586	38.0417	0	0	0	0
15753457	27059639	37195693	39	0	1	15	0	21	3	41	35	99	96	27	4.69	309	13.1	12	4.1	2.92683	0.5	26	1	3.7	134	14	10.8	0	0	0	1	0	0	0	0	0	0	0	0	0	0	0	2	1.5919	3.625	0	0	0	0
14350175	27088296	37784666	63	1	3	15	5	45	4	41	53	99	86	19	2.46	415	13.4	31	3.2	9.6875	1.6	25.6	1.1	6.1	132	10	12.4	0	0	0	1	1	0	0	0	0	1	1	0	1	1	0	11	3.46571	19.8333	0	0	0	0
16583373	27088456	39406131	51	1	1	15	0	31	2	40	46	86	76	18	4.18	204	3.6	13	3.1	4.19355	0.6	34.7	5.3	3.7	140	10	57.4	0	1	0	0	0	1	0	0	0	1	0	0	1	1	1	4	22.7877	59.9167	0	0	0	0
14149820	27096186	36166154	59	1	3	15	0	22	3	43	57	139	122	20	5.87	210	11.1	20	3.4	5.88235	1.1	27.6	1.2	3.9	138	14	13.4	0	0	1	0	0	1	0	0	0	1	0	0	1	1	0	5	23.619	23.625	0	0	0	0
17021943	27098729	30065812	91	0	3	12	3	39	2	38	65	105	78	24	3.67	176	11.5	32	3.2	10	1.4	28.1	1.2	4.4	138	13	12.9	0	0	0	1	1	1	0	0	0	1	1	0	1	1	0	10	5.16601	8.79167	0	1	1	1
16589966	27098882	30755715	81	1	1	14	2	51	3	31	62	81	105	22	2.66	221	24.7	67	2.1	31.9048	2.9	46.6	1.6	4.2	132	11	17.4	0	0	0	1	0	1	0	0	0	1	1	0	1	1	0	11	3.64622	17.4167	0	0	0	1
16429696	27112715	35953137	74	1	1	15	4	43	4	35	40	132	86	21	3.91	124	10.8	38	3.7	10.2703	1.8	25.3	1.3	3.8	141	16	14	0	0	0	0	0	0	0	0	0	1	1	0	1	0	0	8	3.66718	61.5	0	0	1	1
16193308	27113288	31551241	67	1	3	15	0	59	4	45	89	94	104	44	3.74	70	14.1	50	2.3	21.7391	1	36.5	1.3	3.9	140	13	14.7	0	0	1	1	0	1	0	0	0	1	0	1	1	1	0	7	2.81379	2.66667	1	1	1	1
19805159	27113645	31052331	79	1	1	15	0	29	0	27	42	88	65	15	4.28	153	8	22	3.9	5.64103	1.2	24.8	1.1	4	142	12	13.2	1	0	1	0	0	0	0	0	0	0	0	1	0	0	0	7	1.01263	5.75	0	0	0	0
18861365	27118648	32706532	71	1	1	15	0	24	3	19	25	96	91	23	4.1	252	17	25	2.8	8.92857	2.1	20.7	1	4.4	133	14	11.3	1	0	0	1	0	0	0	0	0	0	0	1	1	0	0	7	1.6112	3.25	0	0	0	0
14594919	27119889	37474846	88	1	1	15	0	49	3	41	56	108	70	18	3.56	142	8.9	39	3.7	10.5405	2.3	25.4	1.3	3.6	135	14	15.4	0	0	0	0	0	1	0	0	0	1	0	0	1	0	0	7	3.63625	23.5833	0	1	1	1
15927594	27121101	32802321	84	0	1	13	1	43	3	25	63	92	82	11	2.74	334	10.4	28	3.3	8.48485	1.6	34.7	1.1	4.9	136	15	12.1	1	0	1	0	1	1	0	0	0	0	0	0	1	1	0	12	3.21899	3.33333	0	1	1	1
19756905	27136267	30770632	55	1	3	15	0	31	3	52	74	72	116	20	3.85	374	14.8	12	2.4	5	1.1	19.2	1.2	5.3	138	16	12.7	0	1	0	1	0	0	0	0	0	1	0	0	1	1	0	6	6.78069	24.4583	0	0	0	0
19767516	27144352	37422697	79	0	3	10	2	45	2	45	66	76	75	19	4	217	15	19	3.5	5.42857	0.6	30.7	1.1	3.9	142	16	12.2	0	0	1	0	0	0	0	0	0	0	1	1	0	1	0	6	9.30461	30.9583	0	0	0	1
13635197	27150962	39269673	38	0	3	15	0	15	3	36	59	89	107	20	4.21	283	18.9	8	4.2	1.90476	0.5	20.9	1.1	3.5	140	15	12.8	0	0	1	0	0	0	0	0	0	1	0	0	1	1	0	2	13.3014	16.2917	0	0	0	0
13990571	27156036	38911695	66	0	3	15	3	49	4	52	98	64	97	27	3.03	601	33.8	27	2.3	11.7391	1.9	26.4	1.2	4.9	148	45	12.8	0	1	1	1	0	0	0	0	0	1	1	0	1	1	0	8	19.6915	19.6667	1	1	1	1
18911483	27165016	39286877	66	1	1	14	3	33	2	22	46	71	82	19	3.51	127	9	33	3.6	9.16667	1.2	25.4	1.2	3.8	139	12	13.1	0	0	1	1	0	1	0	0	0	1	0	0	1	0	0	6	3.05751	25.1667	0	0	0	0
16334176	27172835	37945394	72	0	3	15	1	34	3	32	38	67	124	18	1.51	93	7.8	4	0.8	5	0.6	43.3	2.1	3.9	148	8	23.2	0	0	1	1	0	1	0	0	0	1	1	0	1	0	0	9	4.79612	11.75	0	0	0	0
14482820	27174063	34043413	89	0	1	15	5	47	3	38	88	92	113	21	4.85	166	19.1	25	3.5	7.14286	1.2	57.3	1.1	2.6	146	24	12.1	0	0	1	1	0	0	0	0	0	1	1	0	1	1	0	10	8.06622	16.8333	0	0	1	1
18945886	27179362	34759509	81	0	1	15	1	26	2	21	18	87	89	15	3.58	218	4.3	14	4.2	3.33333	1	45.1	1.3	3	138	14	14.8	0	0	1	0	0	1	0	0	0	1	0	0	1	0	0	7	2.9728	11	0	0	0	0
12200004	27182213	36141285	87	1	3	15	0	31	1	22	19	78	64	12	4.23	169	8	17	3.5	4.85714	1.2	26.9	1.1	4.1	140	7	12.3	0	0	1	0	1	0	0	0	0	0	0	0	0	0	0	9	1.14465	7.29167	0	0	0	0
15751585	27184666	30796741	57	1	1	15	0	15	1	31	21	111	75	20	4.86	223	8.1	9	2.9	3.10345	1	150	1	3.9	140	16	11.1	1	1	0	0	0	0	0	0	0	0	0	0	0	0	0	6	1.12766	23.9583	0	0	0	0
10996857	27194160	35271940	66	0	1	11	2	28	3	26	38	98	100	20	4.37	296	9.3	13	4.8	2.70833	0.8	27.5	1.1	4.1	147	16	11.7	0	1	1	0	0	0	0	0	0	0	1	1	0	1	0	6	7.46349	26.5417	0	0	0	0
13666453	27199472	34321576	78	1	1	12	0	51	3	44	63	91	86	24	4.55	224	12.8	16	3.2	5	1	28.3	1.1	4.9	136	13	12.4	0	0	1	1	0	1	0	0	0	1	1	0	1	1	1	8	19.0903	43.0833	0	0	0	0
18402020	27205152	30247609	68	0	1	3	6	41	1	38	89	75	79	16	3.37	107	10.9	19	3.2	5.9375	1.1	27.3	1.2	4.3	144	10	12.5	0	0	1	0	0	1	0	0	0	1	1	0	1	0	0	10	5.6452	13.2917	0	0	0	0
15475850	27216312	34870227	69	1	1	15	2	30	2	39	82	84	81	23	3.27	71	7.9	28	2.8	10	0.8	31.8	1.2	4.4	141	11	13	0	0	0	0	0	0	0	0	1	1	0	0	1	1	0	7	16.789	16.7083	1	1	1	1
14195565	27226351	38726263	63	1	1	12	6	44	4	31	32	75	83	26	3.86	316	14.5	17	2.5	6.8	1	26.3	1.2	5.3	132	11	13.5	0	0	1	1	0	0	0	0	0	1	0	0	1	0	0	6	5.09595	8.375	0	0	0	0
16118363	27226614	31430167	80	1	1	14	3	32	4	21	36	79	96	20	4.13	205	16.2	37	2.9	12.7586	1.7	21.6	1.1	4.6	138	21	12.8	0	0	1	1	0	0	0	0	0	1	1	0	1	0	0	7	3.88556	21.0833	0	0	0	1
17588283	27237892	37038952	30	1	1	15	0	27	4	33	37	99	130	20	4.32	90	18.2	27	2.2	12.2727	1.3	29.7	1.3	3	131	16	14.1	0	0	0	0	0	0	0	0	0	1	0	0	1	1	1	3	6.4631	40.5	0	0	0	0
11703451	27237979	32342095	77	0	1	15	0	34	2	42	38	96	92	20	4.48	314	11.6	10	3.4	2.94118	0.8	32.8	1.5	4.4	132	11	16.1	0	0	1	0	1	1	0	0	0	1	1	1	1	1	0	6	2.14893	17.0833	0	0	0	0
13375776	27239065	38296200	69	0	1	3	4	65	3	48	71	85	66	20	2.28	309	8.8	18	3.5	5.14286	0.6	29.8	1.4	3.4	140	6	15.7	0	0	1	0	0	0	0	0	0	1	1	0	1	1	0	5	18.0576	36.875	0	0	0	0
15869792	27239679	34670038	57	1	1	15	0	26	4	27	40	86	70	12	5.63	538	22.4	18	4.4	4.09091	1	23	1.1	5.3	138	11	13.3	0	0	1	0	0	0	0	0	0	0	0	0	0	0	0	3	2.07189	8.95833	0	0	0	0
15821871	27256738	36409426	59	0	2	15	5	30	3	38	59	97	117	16	3.43	132	5.3	15	2.5	6	0.8	27.2	1.3	3.9	144	12	14.3	0	0	1	1	0	1	0	0	0	1	1	0	1	1	0	5	55.5743	55.6667	0	0	0	0
17786778	27264439	31144769	57	1	3	15	3	29	4	32	34	82	86	13	3.95	274	12.9	15	2.8	5.35714	0.8	29.7	1.2	3.3	132	12	14.1	0	1	0	0	0	0	0	0	0	0	0	1	0	1	0	6	2.5887	9.5	0	0	1	1
14462044	27287551	30156810	65	0	3	15	2	66	4	58	164	70	89	22	3.05	139	0.7	34	2.6	13.0769	1	33.5	2.5	4.9	136	11	27.8	0	0	1	0	0	1	0	0	0	1	0	0	1	1	0	4	16.7071	18.4167	0	1	1	1
18758318	27291873	32859052	55	0	2	15	3	37	4	38	66	71	100	26	4.19	145	11.9	18	3.1	5.80645	1.4	31.1	1.2	4.1	138	18	13.6	0	0	0	1	1	0	0	0	0	1	0	0	1	1	0	8	7.92097	9.83333	0	0	0	1
16763932	27291952	32840883	53	0	3	15	0	20	3	17	21	90	89	14	3.65	313	14.2	11	4	2.75	0.5	26	1.1	4	132	13	11.9	0	0	1	1	0	0	0	0	0	0	0	0	0	0	0	5	2.36804	9.66667	0	0	0	0
18712508	27293200	30195650	66	1	1	15	2	53	2	41	64	104	55	22	2.31	75	6.4	31	2.9	10.6897	1.5	32.6	1.2	3.3	142	15	13.7	0	0	1	0	1	1	0	0	0	1	0	0	1	1	1	11	5.59321	12.75	0	0	0	0
19985409	27293537	32597806	40	1	1	15	0	24	3	34	18	81	92	17	4.83	178	9.9	11	2.8	3.92857	0.8	30	1.3	4.5	135	13	14.3	0	1	0	0	0	0	0	0	0	0	0	0	0	0	1	4	6.64821	6.75	0	0	0	0
15898810	27302597	35856940	57	1	3	15	0	18	1	20	28	88	56	11	4.73	120	6	17	4.1	4.14634	0.9	27.1	1.1	4.1	136	13	12.2	0	0	1	1	0	0	0	0	0	0	0	0	0	0	0	6	3.54358	4.75	0	0	0	1
12637511	27315786	37698371	40	1	2	15	2	27	2	19	37	97	93	20	3.81	218	8.7	55	2.7	20.3704	2.8	31.1	1.3	4.6	137	15	13.9	0	0	0	1	1	0	0	0	0	1	1	0	1	0	0	7	1.88118	16.875	0	0	0	0
18315192	27321429	35695013	63	1	3	15	0	36	3	44	53	74	65	18	4.04	195	7.5	24	3.3	7.27273	0.6	28.6	1	3.7	143	13	10.8	0	0	1	1	0	0	0	0	0	0	1	0	0	1	0	9	1.6686	22.7083	0	0	0	0
11533462	27328168	35348908	91	1	3	15	4	55	3	56	66	64	62	24	3	133	3.8	27	2.1	12.8571	1	90.1	1.4	3.4	146	12	15.6	0	0	0	0	1	1	0	0	0	1	0	0	1	1	0	8	2.14207	7.04167	0	1	1	1
13762552	27329464	30272545	75	0	3	15	1	34	3	33	44	72	102	16	1.92	135	4.2	14	1.5	9.33333	0.6	20.9	1.4	3.8	126	9	15.1	0	1	1	0	0	0	0	0	0	1	0	0	1	0	0	8	2.29462	2.125	1	1	1	1
14583516	27330044	37249646	53	0	3	8	3	34	3	30	35	83	77	22	3.43	233	14.3	10	3.6	2.77778	0.5	25.3	1.2	3.2	147	13	12.9	0	0	1	0	0	0	0	0	0	1	1	1	1	0	0	7	11.8424	12.9583	0	0	0	0
19037687	27332348	30030569	91	0	3	14	1	34	3	24	22	91	85	27	4.67	306	7.9	20	3.3	6.06061	0.9	25.9	1.1	4.1	135	23	12.4	0	0	1	1	0	1	0	0	0	0	1	1	0	0	0	8	1.62847	1.66667	0	0	0	1
16898908	27344978	33010531	63	1	1	10	2	25	2	28	45	108	96	11	5.33	257	16.4	13	4.1	3.17073	0.9	32.5	1.1	3.9	138	14	12.1	0	0	0	0	0	0	0	0	0	1	0	0	1	0	0	7	4.1214	15	0	0	0	0
11879946	27346330	33535234	54	0	1	15	6	36	4	43	58	83	111	16	3.9	145	46.2	29	2.6	11.1538	1.8	28.7	2	3.6	148	16	22.1	0	1	1	0	0	0	0	0	1	1	0	0	1	1	0	6	5.76139	21.625	0	0	0	0
19147123	27351170	34740339	53	1	2	15	0	15	3	17	22	127	85	21	4.87	377	14.7	17	3.2	5.3125	0.9	24.8	1.2	3.8	138	23	13.5	0	0	1	1	0	0	0	0	0	1	1	0	1	1	0	4	6.1777	24.9167	0	0	0	0
12383667	27356426	39972188	77	1	1	15	1	30	2	34	42	92	87	18	3.22	194	10.3	12	2.8	4.28571	0.8	29.9	1.4	3.6	138	12	15.1	0	0	0	1	1	1	0	0	0	1	0	1	1	0	0	8	4.96433	18.1667	0	0	0	0
15139061	27360686	36382697	75	0	1	11	2	41	4	32	50	78	96	16	4.93	337	21.1	9	3.2	2.8125	0.4	28.4	1.4	2.9	135	18	15.3	0	1	1	0	0	0	0	0	0	1	0	0	1	1	0	7	16.5397	16.6667	0	0	0	0
17794030	27369756	30571940	87	0	3	8	0	51	3	33	29	84	77	21	4.03	150	4.8	46	3.8	12.1053	1.3	24.4	1.2	4.3	140	17	12.8	0	1	0	0	1	1	0	0	0	0	1	0	0	0	0	9	1.3597	21.9583	0	0	0	0
19928591	27383823	35121806	65	1	1	14	5	47	4	44	71	123	107	38	2.89	191	17.8	74	2.3	32.1739	1.1	31	2.2	4.4	138	19	23.8	0	0	1	0	0	1	0	0	0	1	1	0	1	1	0	5	9.19517	46.375	0	0	0	0
19977062	27403634	31102879	59	0	1	15	4	79	3	50	112	80	101	20	4.08	328	24.5	26	2.3	11.3043	2.3	23.3	1.5	5.7	135	13	16.4	0	0	1	0	0	0	0	0	0	1	0	1	1	1	1	12	7.0746	28.5833	0	0	0	0
14198487	27405735	37118588	69	1	1	14	1	34	4	32	55	90	99	29	4.08	321	19.4	32	2.9	11.0345	0.7	26.4	1.3	4.5	133	16	14.2	0	0	0	0	0	0	0	0	0	1	1	0	1	1	0	4	1.91358	15.2917	0	0	0	0
19935488	27406848	39062278	71	1	1	14	5	38	2	31	48	99	75	16	2.77	246	12.7	41	3.8	10.7895	6.5	29.7	1.1	4.5	136	18	12.2	0	0	1	1	0	0	0	0	0	1	1	0	1	0	0	13	6.012	6	0	0	1	1
19051786	27407233	36295548	63	1	3	15	0	26	3	35	72	148	94	18	4.45	367	16.1	15	2.9	5.17241	1.5	26.1	1.3	3.9	138	13	14.7	0	0	1	1	1	0	1	0	0	1	0	0	1	1	0	7	14.491	14.5	0	0	0	0
10685213	27410279	30783019	67	1	1	12	6	63	4	36	83	84	119	41	2.71	30	12.1	55	1.9	28.9474	1.1	44.1	2.3	4.8	140	13	25	0	0	1	1	0	1	0	0	0	0	0	0	0	0	1	8	1.37539	17.0833	0	1	1	1
19500019	27410682	38397865	82	0	1	13	1	38	2	32	46	96	149	20	3.42	235	6.6	21	3.3	6.36364	0.8	30.9	1.1	3.8	139	14	12.2	1	0	0	0	0	1	0	0	0	1	0	0	1	0	0	8	9.96714	9.95833	0	0	0	1
10004733	27411876	39635619	51	1	3	15	0	20	3	29	48	117	87	22	3.37	173	7.4	44	2.9	15.1724	3.4	34.1	1.3	3.7	146	17	14.6	0	0	0	0	0	0	0	0	0	1	0	0	1	1	0	7	8.35737	23.125	0	0	0	0
18730124	27413894	37996618	41	0	3	15	2	24	4	37	85	82	106	24	3.48	434	24.3	12	2.8	4.28571	0.7	150	1.4	4.6	143	14	15.9	0	0	0	0	1	0	0	0	0	1	0	0	1	1	0	3	9.69754	7.875	1	1	1	1
14480975	27414700	33568135	41	1	3	15	4	33	3	29	22	70	76	10	3.85	226	13.9	16	3.1	5.16129	0.9	25.7	1.1	4.2	147	11	11.7	1	0	0	0	1	1	0	0	1	1	1	0	1	1	0	7	7.1731	12.8333	0	0	0	0
19509020	27414991	38498910	88	1	3	10	4	39	2	45	60	83	78	13	3.73	133	16.5	20	3.7	5.40541	1.2	37	1.9	4.7	134	15	20.1	0	0	1	1	0	1	0	0	0	1	1	1	1	1	0	8	9.9835	12.9167	0	1	1	1
16427747	27419933	35905518	47	1	1	15	2	27	1	40	30	86	74	13	4.19	176	7.1	9	4	2.25	0.9	26.8	2.5	3.7	140	13	26.3	0	0	1	0	0	0	0	0	0	1	0	0	1	0	0	2	2.54214	6.25	0	0	0	0
19016548	27422748	39625809	42	1	3	15	2	40	4	36	64	82	131	22	2.74	194	79.7	55	1.6	34.375	1	30.1	1.6	4.7	131	13	17.7	0	1	0	1	1	0	0	0	0	1	0	0	1	1	1	6	8.91319	28.875	0	1	1	1
14674839	27431630	30116296	69	0	1	15	0	31	3	33	56	109	104	24	3.39	89	16.3	23	2.5	9.2	1.1	26.4	2.2	4	141	14	24.2	0	0	0	0	1	1	0	0	0	1	0	1	1	1	1	14	3.05477	25.125	0	1	1	1
15529041	27434811	31077652	25	0	3	15	0	9	3	23	18	76	99	25	3.72	111	8.2	11	2.6	4.23077	0.7	30.7	1.2	3.3	140	14	12.5	0	0	0	0	0	0	0	0	0	0	0	0	0	1	0	1	5.02909	25.75	0	0	0	0
12285645	27445724	30740468	41	0	1	15	1	41	4	46	81	65	123	30	3.98	233	23.9	9	3	3	0.8	31.7	1.3	3.9	138	13	15.1	0	0	0	0	0	0	0	0	0	1	0	0	1	1	0	3	25.2812	29.9583	0	0	0	1
11886082	27452783	36403124	33	1	3	15	0	36	3	33	20	100	106	19	4.23	242	14.3	6	3.4	1.76471	1.1	27.6	1.2	3.4	130	15	12.5	0	0	1	0	0	0	0	0	0	1	0	0	1	0	0	2	3.34786	8.08333	0	0	0	0
18523703	27461114	38673127	43	1	3	15	0	29	2	34	67	65	86	26	3.1	95	3	9	3.1	2.90323	0.8	39.9	1.9	3.8	136	5	20.4	0	0	0	0	0	0	0	0	0	1	0	0	1	1	1	5	16.1199	36.75	0	0	0	0
19422986	27463545	34982632	91	1	3	12	2	28	1	26	33	106	50	17	4.95	205	8.4	13	3.1	4.19355	0.9	44.8	1.4	3.9	137	12	15.2	0	0	1	0	0	1	0	0	0	1	1	0	1	0	0	7	4.46061	5.91667	0	0	0	0
16893981	27463699	36321736	66	0	2	14	2	42	4	40	45	68	67	19	2.85	179	10.2	22	2.1	10.4762	0.7	30.3	1.5	2.5	143	10	15.8	1	0	0	1	0	0	0	0	0	1	0	0	1	0	0	11	2.89205	2.66667	1	1	1	1
13690308	27466647	30738056	75	0	3	14	1	29	3	35	38	117	111	26	5.06	409	13.3	22	3.4	6.47059	1.2	27.3	1.1	4.2	137	14	11.7	0	0	0	1	1	0	0	0	0	1	1	0	1	0	0	10	1.73643	8.125	0	1	1	1
17955848	27469367	37873993	56	0	1	15	9	37	4	39	82	83	94	17	5.11	308	25.3	34	2.4	14.1667	2	28.3	1.2	4.3	143	17	13.3	0	0	1	0	0	0	0	0	1	1	0	0	1	1	1	5	8.50152	31.4167	0	0	0	0
19180207	27477323	37297923	83	0	1	7	6	75	4	58	113	66	91	31	3.34	117	15.8	41	3.5	11.7143	1.7	40.7	1.2	3.7	138	21	12.9	0	0	1	1	0	0	0	0	0	1	1	1	1	1	0	7	7.38226	22.5833	0	0	0	0
11034911	27482739	31132542	65	1	3	12	0	35	3	28	50	128	91	20	4.57	302	12.2	22	3.8	5.78947	1.3	27.1	1	4.6	130	21	11.1	0	0	0	1	1	0	0	0	0	1	0	1	1	0	0	9	2.36394	4.95833	0	0	0	0
15899433	27484809	34799661	66	0	1	15	1	27	2	30	30	66	79	24	4.24	252	10.7	18	3.9	4.61538	0.9	30.9	1.2	4.5	138	13	12.9	1	0	1	1	0	0	0	0	0	1	1	0	1	0	0	9	1.68483	3.66667	0	0	0	0
18298055	27484822	34583265	76	0	3	8	3	49	1	29	54	91	59	21	3.94	147	9.6	13	3.4	3.82353	0.6	95.1	1.1	4.1	139	16	11.7	0	0	1	0	0	1	0	0	0	1	0	0	1	0	0	8	3.06905	9	0	0	0	0
10130111	27485248	38981245	56	1	1	15	0	16	2	21	15	118	73	20	4.9	248	11.5	13	3.7	3.51351	0.9	29.7	1.1	3.7	138	11	12.3	0	0	0	0	0	0	0	0	0	0	0	0	0	0	0	5	5.69145	19.5	0	0	0	0
16497171	27489719	39594891	83	0	1	12	0	38	3	35	70	110	74	23	3.88	370	19	44	2.8	15.7143	1.5	33.5	1.5	3.9	144	19	16.4	0	0	0	1	1	1	0	0	0	1	1	0	1	1	0	11	7.0182	20.8333	0	1	1	1
19795400	27490296	37959689	32	0	2	10	2	19	2	30	26	76	86	18	4.16	280	4.7	8	3.5	2.28571	0.8	27.4	1.2	4.2	138	10	13.4	0	0	0	0	0	0	0	0	0	0	0	0	0	0	0	3	1.93456	18.0833	0	0	0	0
12717248	27495970	35059449	60	0	1	15	0	29	2	33	28	105	92	19	5.12	227	10.6	23	3.1	7.41935	1.1	25.1	1	3.3	133	17	11.1	1	0	1	1	0	0	0	0	0	1	1	0	1	0	0	7	2.95703	8.125	0	0	0	0
17907782	27496161	30893671	88	0	3	12	2	29	4	38	26	90	101	21	3.16	198	13.2	28	3.6	7.77778	1	28.3	1	3.9	146	19	10.5	0	0	1	1	1	1	0	1	0	0	1	0	0	1	0	11	1.56596	12.2917	0	1	1	1
16754195	27500712	34568306	77	0	1	14	1	39	3	38	42	112	109	21	4.44	250	14.4	17	3.3	5.15152	0.9	34.1	1.2	4.1	135	9	13.4	0	0	0	0	1	1	0	0	0	0	1	1	0	0	0	7	2.92147	10.875	0	1	1	1
16207072	27509562	36662269	74	1	1	15	6	36	3	34	49	73	72	15.5	3.28	143	17.1	47	2.4	19.5833	6.7	27.1	1.2	3.9	133	22	13.5	0	0	0	1	1	1	0	0	0	1	0	0	1	0	1	12	2.39257	59.625	0	0	1	1
16678140	27511351	38675535	54	0	3	15	0	38	4	41	79	107	99	18	3.49	481	15.3	6	4.2	1.42857	0.7	26	1.1	3.6	146	14	12.9	1	0	1	0	0	0	0	0	0	1	0	0	1	1	0	3	14.0685	26.9167	0	0	0	0
11802193	27515668	32589694	61	1	3	7	4	31	3	36	75	111	98	16	5.74	177	15.5	22	4.7	4.68085	1.6	27.9	1	3.8	140	20	10.5	0	0	1	0	0	1	0	0	0	1	1	0	1	0	0	4	1.9179	1.79167	1	1	1	1
18360874	27527029	39387992	71	1	1	15	2	51	3	47	98	74	80	16	2.82	120	11.4	26	3.1	8.3871	1	32	1.4	4.9	136	11	15.2	0	0	0	0	0	1	0	1	0	1	1	0	1	1	0	8	8.78565	8	1	1	1	1
19146637	27529186	34251146	85	0	1	14	0	37	2	39	52	88	75	17	3.94	216	8.6	25	4.1	6.09756	1.2	39.4	1	4.3	140	12	10.7	0	0	0	1	1	1	0	0	0	1	0	1	1	0	0	11	7.3076	13.125	0	0	0	0
17630793	27532830	32882655	82	0	3	15	0	42	3	34	46	105	69	19	4.02	348	15.6	28	3.8	7.36842	1.3	50.1	1.4	4.6	142	21	15.3	0	0	0	0	1	1	0	0	0	1	0	0	1	0	0	9	2.92436	29.2083	0	0	0	0
10635441	27536393	35172144	72	1	3	15	1	52	2	42	54	100	83	14	4.64	151	8.8	26	3.3	7.87879	1	34.1	2.2	4.1	140	17	24.5	0	0	0	0	1	1	0	0	0	1	0	0	1	1	0	10	9.33718	12.25	0	1	1	1
13358833	27550181	30867628	65	1	3	15	3	43	4	42	93	75	138	22	4.78	136	12.6	57	3.4	16.7647	2.5	42.3	3.5	3.5	149	16	38.8	0	0	0	0	1	1	0	0	0	1	0	0	1	1	1	10	11.7025	15.0417	0	1	1	1
18016578	27557885	38171799	74	0	1	15	2	36	1	25	30	85	85	18	3.48	59	8.1	18	3.5	5.14286	0.8	23	1.2	4.6	135	13	12.9	0	0	1	1	0	0	0	0	0	0	0	1	0	0	1	13	3.60724	9.5	0	1	1	1
12128253	27565878	39986206	78	1	1	15	4	61	4	59	103	98	130	26	3.17	577	19.2	117	2.1	55.7143	5.6	28.9	1.4	4.2	139	17	15.1	0	0	0	0	0	1	0	0	0	1	0	0	1	1	0	9	40.719	40.6667	0	0	0	0
12450445	27582702	36289583	72	1	3	14	1	23	1	24	20	126	73	12	4.35	211	10.1	19	3.4	5.58824	0.9	27.1	1.1	3.9	140	11	11.9	0	0	0	0	0	0	0	0	0	0	1	0	0	0	0	7	2.65818	2.625	0	0	0	0
16399790	27593497	38523636	75	0	2	11	2	57	1	40	73	91	77	19	4.33	251	9.8	23	3.5	6.57143	1	27.1	1	3.4	145	16	12.3	0	1	1	0	1	1	0	0	0	1	0	0	1	1	0	9	5.25407	5.16667	1	1	1	1
15349413	27598600	37331785	64	1	1	15	0	38	4	45	74	122	103	29	3.3	151	19.5	32	1.9	16.8421	1.4	45.9	1.2	3.8	138	16	14.2	0	1	1	0	0	0	0	0	0	1	0	0	1	1	0	4	5.97737	23.7917	0	0	0	0
18399094	27603064	30700112	78	0	1	15	0	56	3	51	52	101	86	21	3.26	125	12.9	16	2.6	6.15385	0.7	25.2	1.3	3.2	143	10	13.8	0	0	1	1	0	1	0	0	0	1	1	0	1	1	0	8	3.65509	5.08333	0	1	1	1
14235483	27606512	37921103	66	0	2	14	4	46	4	42	82	67	115	32	3.28	388	34.4	16	2.5	6.4	1.2	27.3	1.3	3.8	130	12	13.9	0	0	1	1	0	0	0	0	0	1	1	0	1	1	0	7	12.6098	32.875	0	0	0	0
12501502	27622218	31166073	55	0	3	15	0	26	4	31	29	89	108	22	4.5	278	15.8	18	4.2	4.28571	0.7	18.4	1	3.4	144	17	12.4	0	0	0	0	0	1	0	0	0	1	0	0	1	1	0	3	7.09718	6.91667	1	1	1	1
18248001	27622987	35667696	91	0	3	15	0	39	1	36	20	111	75	14	3.76	117	7.3	16	3.6	4.44444	0.8	22.3	1.1	5.3	132	17	12.1	0	0	1	0	0	1	0	0	0	0	0	0	0	0	0	5	2.14735	2.875	0	0	0	0
19471635	27625189	35472213	67	1	1	7	7	73	4	40	93	100	118	18	2.08	24	0.5	28	2.6	10.7692	1	28	1.5	3.8	137	13	16	0	1	1	0	0	0	0	0	0	1	1	0	1	0	1	11	1.05961	80.4167	0	0	1	1
17373919	27627470	30690174	40	1	2	15	0	34	3	23	47	137	93	20	2.04	157	7.2	80	3.3	24.2424	12.6	26.4	1	5.3	137	15	11	0	0	0	0	1	0	0	0	0	1	1	0	1	1	0	6	2.9613	5.75	0	0	0	0
10960177	27627557	35713420	74	1	1	15	1	41	3	25	29	77	82	16	3.59	368	17	19	3.3	5.75758	0.9	27.3	1.2	4.7	140	18	13.6	0	0	1	1	0	0	0	0	0	0	0	1	0	1	0	12	2.96914	9.75	0	0	0	1
11044485	27628492	33981333	91	0	1	15	0	39	2	41	27	110	95	27	4.11	247	8.7	13	3.6	3.61111	0.7	26	1.2	4.7	136	13	12.6	0	0	1	0	0	0	0	0	0	1	0	0	1	0	0	7	3.05365	4.70833	0	0	0	0
18621664	27632584	38170196	83	0	3	14	1	31	1	28	26	103	77	22	3.68	242	8.1	14	3.6	3.88889	0.6	28.5	1	4.2	137	18	10.7	0	0	0	0	1	1	0	0	0	0	0	0	0	0	0	9	3.47225	2.66667	0	0	0	0
15667830	27636169	39516333	72	0	1	15	0	32	1	31	35	130	49	20	3.64	222	4.3	17	3.9	4.35897	0.8	37.4	1	3.6	140	16	11.2	0	0	1	1	0	0	0	0	0	0	0	0	0	0	0	9	6.57831	12.5417	0	0	0	0
13790647	27638990	34619495	79	1	3	15	2	61	1	46	83	108	85	24	3.26	152	8.2	60	2.2	27.2727	1.8	29.6	1.3	5.1	147	16	13.9	0	0	1	1	1	0	0	0	0	1	1	0	1	1	0	9	15.892	15.8333	1	1	1	1
13410910	27648581	32263948	71	0	1	15	5	43	3	35	51	78	98	17	3.9	278	15.7	26	3.8	6.84211	1.2	31.6	2.3	4	141	20	24.6	0	0	0	0	1	1	0	0	0	1	0	0	1	1	0	8	15.205	24.3333	0	0	0	0
18611519	27649139	34515361	91	0	1	13	2	44	2	33	57	78	112	24	3.69	197	11.6	44	3.8	11.5789	1.2	23.9	1	4.5	138	19	11.2	0	0	1	0	1	1	0	0	0	1	1	0	1	1	0	8	6.13053	22.4167	0	0	0	1
19136033	27656130	33752022	86	1	3	15	4	60	3	44	54	81	105	12	4.17	191	15.4	24	2.2	10.9091	1.8	25.2	1.1	5.2	135	17	11.6	0	0	0	0	0	0	0	1	0	1	1	1	1	1	0	9	8.13864	7.16667	1	1	1	1
16786710	27659654	31042092	74	0	3	15	0	23	1	21	17	96	67	22	3.66	328	7.2	14	4.1	3.41463	0.6	29	1.1	4.4	138	12	12.1	1	0	1	0	0	0	0	0	0	0	1	0	0	0	0	7	1.27505	2.16667	0	0	0	0
18735396	27662217	32790204	55	1	1	15	0	30	2	31	35	89	79	15	4.06	195	9.6	17	3.8	4.47368	1.1	24.5	1.1	4.1	140	13	12.9	0	0	0	0	0	1	1	0	0	1	1	0	1	1	0	6	7.73541	10.75	0	0	0	0
18044092	27663193	34345210	64	1	3	15	4	33	3	29	48	93	74	18	3.16	180	10.8	70	3.8	18.4211	5.8	20	1.1	5.2	139	16	11.8	0	0	0	1	0	0	0	0	0	1	1	1	1	0	0	10	1.19541	37.625	0	0	0	1
18407558	27674531	32308172	50	0	1	15	0	28	3	32	47	92	69	13	3.04	358	6.9	13	3.7	3.51351	1	24.1	1.1	4.3	136	11	13.4	1	0	1	0	0	0	0	0	0	1	0	0	1	0	0	5	3.35906	10.5	0	0	0	0
16043622	27685105	32404176	84	0	3	15	0	49	3	52	71	82	121	16	2.98	321	23.4	20	2.5	8	0.7	26.8	1.5	4.3	135	14	16.4	0	0	1	1	0	1	0	0	0	1	1	1	1	1	1	16	13.2554	35.2083	0	0	1	1
12724083	27685536	38413909	52	0	3	15	0	30	4	38	56	101	97	23	4.35	344	18.2	19	3.4	5.58824	0.9	25.5	1.2	4.7	143	20	13.3	0	0	1	0	1	1	0	0	0	1	0	0	1	1	1	6	9.88352	12.4583	0	0	0	0
17705371	27690097	39248611	73	0	1	15	0	23	2	23	20	81	83	25	4.13	254	8.4	12	3.7	3.24324	0.7	27.1	1	4.6	144	13	10.6	0	0	0	0	0	0	0	0	0	0	0	0	0	0	0	5	1.88249	1.91667	0	0	0	0
16285422	27690584	33075882	50	0	1	15	0	28	2	34	45	120	126	24	4.35	189	11.6	7	3.3	2.12121	0.3	22.9	1.1	3.3	139	11	12.6	1	0	1	1	0	0	0	0	0	0	0	0	0	1	0	6	4.90539	8.70833	0	0	0	0
17286383	27708936	37262509	82	0	3	15	0	38	4	33	38	79	75	14	3.64	263	13.9	21	3.3	6.36364	0.9	29.3	1.4	3.7	136	13	15.8	0	0	1	0	0	1	0	0	0	1	0	0	1	1	0	7	11.0098	12.9583	0	0	0	0
19202173	27709563	35647329	75	0	3	12	2	34	0	30	48	116	62	11	3.78	251	8.5	15	3.3	4.54545	0.5	22	1.1	3	133	16	11.9	0	0	1	0	0	0	0	0	0	0	1	1	0	0	0	8	4.79006	4.79167	0	0	0	0
12885965	27710782	31231953	46	1	2	15	0	22	1	28	70	80	79	16	4.41	274	6.9	17	3.8	4.47368	1.1	26.1	0.9	3.9	142	13	11.1	0	0	1	1	0	0	0	0	0	1	1	0	1	1	0	4	20.9238	69.6667	0	0	0	0
18715522	27714003	36751956	57	1	1	7	3	58	4	47	93	87	76	24	5.52	156	13.2	84	3.3	25.4545	2.7	36.1	2.1	5.3	137	18	22.9	0	0	1	1	1	1	0	0	0	1	1	0	1	1	0	13	5.22705	10.4167	0	1	1	1
15330710	27726485	31267357	84	1	1	9	4	42	2	26	52	70	65	16	2.86	212	5.3	39	3.9	10	1.3	31	1.1	5.5	131	13	13	0	0	0	1	1	0	0	0	0	0	1	0	1	0	0	12	2.01543	5.95833	0	0	0	0
12036600	27734908	35376120	68	0	2	14	1	27	2	29	37	87	81	14	4.52	210	4.2	22	3.9	5.64103	1.4	31.7	1.2	4.9	140	16	13.7	0	0	0	1	0	0	0	0	0	1	1	0	1	1	0	10	1.66468	25.0417	0	0	0	0
13639158	27743510	38436190	74	0	2	15	1	46	4	45	76	71	79	21	2.31	12	28.4	15	3.3	4.54545	0.9	23.5	1.2	3.9	145	11	12.8	0	0	1	1	0	0	0	0	0	0	0	0	0	1	0	9	7.40418	7.45833	1	1	1	1
18753260	27744357	36372383	84	0	1	15	0	44	3	40	55	134	66	20	3.2	268	13.2	37	3	12.3333	1.1	49.6	1.1	4.5	143	10	11.5	0	0	1	0	0	1	0	0	1	1	0	0	1	1	0	9	12.8601	23.7917	0	0	0	0
19687015	27747598	34612105	38	1	3	15	1	18	3	33	52	57	123	22	3.6	300	22.1	12	2.6	4.61538	0.9	26.8	2.1	4.6	138	13	22.9	0	1	0	0	1	0	0	0	0	1	0	0	1	1	1	2	6.15331	12.5	0	0	0	0
15110197	27758795	36969413	71	1	3	15	0	37	1	36	32	86	82	15	3.92	134	10.1	26	2.5	10.4	0.9	18.5	1.3	3.7	137	10	14	0	0	0	0	0	0	0	0	1	0	1	0	0	1	0	8	3.80394	17.875	0	0	0	0
13272267	27763080	31337941	64	1	1	15	9	29	3	25	60	65	82	10	3.77	177	13.1	47	3	15.6667	6.7	31.1	1.6	4.7	132	20	17.9	0	0	0	1	1	0	0	1	0	1	0	0	1	1	1	12	2.97627	19.6667	0	0	1	1
18227213	27783433	33054851	58	1	2	15	0	29	3	42	34	99	129	21	4.91	146	10.8	11	3	3.66667	1	29.8	1.2	5.2	138	10	13.2	0	0	0	0	0	0	0	0	0	1	0	0	1	1	0	5	5.79558	5.875	0	0	0	0
18369142	27805004	31815334	34	0	1	15	0	15	2	31	63	89	54	12	4.44	248	7.5	14	4.1	3.41463	0.8	26.6	1	3.3	142	12	12.3	0	1	0	0	0	0	0	0	0	1	0	1	1	1	0	3	24.1965	24.125	0	0	0	0
14493990	27805780	35608731	69	0	1	15	0	47	2	37	36	83	99	22	4.04	228	11	11	3.1	3.54839	0.8	29.7	1.3	4.3	139	17	14	1	0	1	0	0	1	0	0	0	0	0	1	0	0	0	7	3.07745	15.5417	0	0	0	0
10806855	27814337	33661253	91	1	1	15	0	32	1	24	34	97	77	16	3.54	168	9.7	54	3.7	14.5946	1.7	25.6	1.1	4.6	142	15	11.8	0	0	0	0	0	0	0	0	0	1	0	0	1	0	0	9	4.90439	5.91667	0	0	0	0
16832247	27818520	38649605	55	1	1	15	0	31	3	32	28	111	82	14	3.72	186	13.8	16	3.8	4.21053	1	24.6	1	4.3	142	19	11.1	0	0	0	0	0	0	0	0	0	1	0	0	1	0	0	5	6.62418	28.5417	0	0	0	0
16741132	27823460	30699859	69	1	1	15	0	32	2	25	52	128	72	18	4.32	192	13.2	14	3.8	3.68421	0.7	31	1	3.9	138	16	11.2	0	0	1	1	0	1	0	0	0	1	1	0	1	1	0	8	7.62153	42.7917	0	0	0	1
10785320	27836884	30631908	78	0	1	13	1	33	2	33	27	78	98	19	4.21	425	8.6	6	3.1	1.93548	0.9	28.2	1.1	3.7	141	13	12.3	1	0	1	0	1	1	1	0	0	1	1	0	1	1	0	7	1.29369	18.3333	0	0	0	0
19408525	27839048	32025136	73	1	1	14	1	31	2	27	24	98	68	17	3.76	186	14.5	19	3.6	5.27778	1	37.9	2.7	4.7	137	14	29.6	0	0	1	0	0	1	0	1	0	1	1	0	1	1	1	8	11.9815	14.625	0	0	0	0
14231889	27841923	32311012	77	1	1	15	1	31	1	37	38	72	55	19	3.88	169	9.8	16	2.9	5.51724	1	25.3	1.1	4.1	140	14	11.6	0	0	0	0	0	0	0	0	0	1	0	0	1	1	1	5	21.5745	21.5833	0	0	0	0
17416494	27859317	34531454	61	0	1	15	2	44	4	43	69	109	111	22	4.37	396	21.5	11	4	2.75	0.6	19.7	1	3.7	143	16	12.2	0	0	1	0	0	0	0	0	0	1	0	0	1	1	0	6	38.6123	38.6667	0	0	0	0
11833586	27860987	37554313	45	1	2	15	10	38	2	31	37	97	80	17	1.8	38	11.3	55	2.2	25	5.7	27.1	1.1	4.2	138	14	12	0	0	0	1	0	0	0	0	0	1	0	0	1	1	1	7	4.86562	70.9583	0	0	0	0
10124825	27890366	37193328	65	1	3	14	0	30	3	36	49	115	93	25	6.54	177	14.2	16	2.6	6.15385	0.8	56.1	1.1	3.7	138	10	12.4	0	0	1	0	0	1	0	0	0	1	1	0	1	1	0	5	9.21356	21.5417	0	0	0	0
18003764	27896838	35583532	62	1	1	8	1	43	3	28	56	125	90	19	4.69	98	24.7	15	2.6	5.76923	0.6	25.6	1.5	4.3	143	11	16.4	0	0	0	1	0	0	0	0	0	1	0	1	1	1	1	17	8.68628	8.58333	1	1	1	1
17122654	27905430	35106498	83	0	1	11	2	47	3	43	58	74	66	18	4.16	274	13.9	19	3.3	5.75758	1.2	33.3	1.2	4.3	136	12	14	1	0	1	0	0	0	0	0	0	1	0	0	1	0	0	7	5.0314	12.7917	0	0	1	1
15031111	27917559	37624914	70	1	3	13	1	40	3	32	61	104	109	18	4.81	306	18.5	18	3.7	4.86486	0.5	27.2	1.5	4.7	123	21	16.2	0	0	0	1	1	0	0	0	1	1	0	1	1	1	0	12	6.9625	41.9583	0	0	1	1
16185236	27929352	39725466	84	0	1	10	2	64	3	54	60	76	106	22	3.72	181	20.8	12	3.1	3.87097	1	22.9	1.2	4.2	138	12	12.9	0	0	1	0	0	0	0	0	1	1	1	0	1	1	0	7	10.0704	27.125	0	0	0	1
17489609	27929757	35035268	72	1	3	15	0	36	2	39	28	115	65	14	4.38	301	9.4	10	3.4	2.94118	0.7			4	137	15		1	0	1	0	0	0	0	0	0	0	0	0	0	0	0	7	2.0603	7.04167	0	0	0	0
10039396	27932215	38451932	91	1	3	11	3	39	1	25	44	99	53	19	3.93	225	11.6	33	3.5	9.42857	1.4	27.8	1.1	4.6	141	12	12.1	0	0	1	0	0	0	0	0	0	0	1	0	0	0	0	7	2.3974	10	0	0	0	0
12308099	27934681	37379638	63	1	1	15	0	44	3	39	74	105	74	16	5.05	198	13	22	4	5.5	1.2	26.2	1.2	4.2	138	20	12.6	0	0	1	1	0	0	0	0	0	1	0	0	1	1	0	7	8.17694	45.7083	0	0	0	0
16636658	27946856	30196772	85	0	3	15	0	51	3	60	109	82	91	20	3.06	136	6	22	2.6	8.46154	1	27.4	1.1	3.5	137	8	11.5	0	0	0	1	1	0	0	0	0	1	1	0	1	1	1	8	9.09868	9.58333	1	1	1	1
18190896	27953736	39353471	52	1	1	15	7	28	2	16	33	108	98	12	4.85	128	12.8	64	2.8	22.8571	6.2	36	1.7	5.5	146	20	18.6	0	0	0	0	0	0	0	0	0	1	0	0	1	1	1	5	8.9488	32.4583	0	0	0	0
17802616	27957315	34793426	80	0	1	15	0	41	3	53	83	93	102	26	3.89	272	12.7	14	3.5	4	0.4	29.2	1.1	3.9	136	11	13.4	0	0	1	0	0	1	0	0	0	1	0	1	1	1	0	11	6.97468	18.125	0	1	1	1
15051792	27957764	31239209	45	1	3	15	4	33	3	33	43	99	108	21	3.58	88	8.3	38	2.5	15.2	2.4	26.1	1.3	3.7	142	18	13.8	0	0	0	1	0	0	0	0	0	1	0	0	1	1	0	5	3.83657	27.75	0	0	0	0
12466651	27970151	31188550	87	0	2	6	6	54	2	40	87	97	98	34	4.31	185	8.9	47	2.8	16.7857	1.6	26.8	1.4	3.6	148	12	14.8	0	0	0	0	1	1	0	0	0	1	0	0	1	1	0	9	12.3047	47.6667	0	0	1	1
13330490	27978658	38593514	72	1	3	15	1	29	1	38	68	75	54	20	4.39	219	9.2	27	3.7	7.2973	1.2	28.7	2	3.9	149	14	21.5	0	1	0	0	1	1	0	0	0	1	1	0	1	1	0	6	38.0228	52.6667	0	0	0	0
13780803	27996652	30151145	73	1	1	12	2	36	4	32	62	107	117	23	5.13	231	17.1	22	2.7	8.14815	1.3	49.9	1.3	3.7	138	16	14.1	0	0	1	0	0	1	0	1	0	0	1	1	0	1	0	8	2.33491	16.5417	0	0	0	0
15407570	28000248	32590717	73	1	1	15	0	26	1	31	21	93	54	16	3.77	223	6.6	16	3.6	4.44444	1	26.3	1	3.9	139	15	10.3	0	0	1	0	0	1	0	0	0	0	1	1	0	0	0	10	2.00514	4.08333	0	0	0	0
12624383	28004428	34377867	60	1	1	15	8	39	2	39	54	59	80	14	3.6	178	9.5	21	2.7	7.77778	1.5	31.5	1.5	5.2	135	10	16.8	0	0	0	1	1	1	0	1	0	1	1	0	1	1	0	10	18.3639	29.875	0	0	0	0
19666832	28005756	38732927	44	0	1	15	0	52	4	54	108	113	123	41	3.05	143	4.5	40	1.7	23.5294	4.7	84.3	1.6	3.4	130	23	17.6	0	0	0	0	0	0	0	0	0	1	0	0	1	1	1	7	14.6528	108.958	0	0	0	0
11323895	28010724	36416228	55	1	1	15	0	19	2	33	24	97	57	16	5.2	230	13.8	9	3.2	2.8125	0.9	30.4	1	4.5	140	11	11.2	0	0	1	1	0	1	0	0	0	1	1	0	1	0	0	6	8.6983	16.3333	0	0	0	0
10934106	28010768	38903260	69	1	3	14	1	33	3	37	39	101	119	28	3.26	167	15.6	29	2.3	12.6087	0.9	31.7	1.1	4.6	139	9	11.5	0	1	0	1	1	0	0	0	0	0	0	0	0	0	0	8	1.05068	53.1667	0	0	0	0
10349498	28028387	38527929	66	0	2	15	2	40	1	31	47	80	75	23	3.2	153	5.4	82	3.8	21.5789	3.1	25.6	1	5	139	14	11.2	0	0	0	1	0	0	0	0	0	0	1	0	1	0	0	8	1.44565	1.45833	0	0	0	0
13822447	28032727	34965522	74	1	2	14	3	49	3	35	56	80	70	24	2.5	209	13.3	56	3.2	17.5	3.1	89.3	1.2	5.3	134	21	13.1	0	0	1	1	1	0	0	0	0	1	1	1	1	1	0	13	7.25203	29.1667	0	0	1	1
17986895	28035615	33231549	91	0	3	15	0	54	3	37	43	89	102	20	2.81	182	13.6	24	3.3	7.27273	1	22.3	1.4	4.5	141	17	15.3	0	0	0	0	1	1	0	0	0	0	1	1	0	0	1	16	1.7129	27.5833	0	0	1	1
13618630	28036413	37757529	71	1	1	15	0	27	1	34	54	101	90	18	2.62	205	10.2	44	3.7	11.8919	2.9	25.1	1.4	3.9	136	14	15.7	0	0	0	1	1	1	0	0	0	1	1	0	1	1	0	9	7.13516	7.08333	1	1	1	1
15266329	28038510	33935894	65	1	1	14	1	32	3	26	27	91	77	18	4.3	247	14.8	13	3.3	3.93939	0.8	27.4	1.1	4.4	142	11	11.5	0	0	1	1	0	1	0	0	0	1	1	0	1	0	0	7	2.25993	6.875	0	0	0	0
15705944	28042875	37056020	24	1	3	15	0	54	4	59	150	86	88	19	2.6	223	11.8	21	3.3	6.36364	1.3	150	1.9	1.6	118	21	20.6	1	0	0	1	0	0	0	0	0	1	0	0	1	1	0	3	17.5136	48.5	0	0	0	0
12175964	28055342	35624834	59	1	3	15	2	33	3	50	74	121	93	23	3	73	6.4	14	2.7	5.18519	0.6	28.7	1.4	4.3	137	17	15	0	0	1	0	0	0	0	0	0	1	0	0	1	1	1	8	13.8186	13.7083	1	1	1	1
15521529	28055644	31213944	22	1	3	15	0	29	3	36	43	76	103	16	4.41	257	26.8	11	3.4	3.23529	1.2	26.2	1.3	4.3	142	13	14	0	0	0	0	0	0	0	0	0	1	0	0	1	1	0	1	13.0066	20.9583	0	0	0	0
16919460	28066006	35033260	50	0	1	15	6	50	3	50	117	93	150	44	5	60	26.7	30	2.2	13.6364	2.2	39.2	1.9	2.9	160	30	20.6	0	0	0	0	0	1	0	0	0	1	0	0	1	1	1	5	3.15139	3.20833	1	1	1	1
19270890	28070490	31026455	67	1	1	12	4	35	2	22	46	91	98	23	3.62	180	7.4	87	3.8	22.8947	2.1	32.9	1.3	4.2	133	16	14.1	1	0	0	1	1	0	0	0	1	1	0	1	1	0	0	15	1.9317	13.8333	0	0	0	0
15007053	28082415	37061522	66	1	1	15	3	54	3	34	66	104	121	37	2.22	17	2.1	30	2.1	14.2857	1.3	24.1	1.4	3.9	138	11	15.4	0	0	1	0	0	1	0	0	0	1	1	0	1	1	0	6	14.2774	18.5417	1	1	1	1
10646068	28091281	38820829	57	0	3	15	1	20	1	23	16	92	81	17	5.54	257	9.6	7	4.4	1.59091	0.7	32.4	1	3.3	141	14	10.9	1	0	1	0	0	0	0	0	0	0	1	1	0	0	0	5	1.10041	4.08333	0	0	0	0
16652205	28093183	35855170	85	1	1	15	0	38	1	49	67	106	55	18	3.81	103	9.2	15	3.5	4.28571	0.7	27.6	1	3.9	139	14	12.2	0	1	1	0	0	0	0	0	0	1	1	0	1	1	0	5	19.9408	23.7083	0	0	0	1
11722351	28093338	38741375	72	1	1	15	2	43	3	47	102	83	50	16	3.86	237	12.1	36	2.9	12.4138	1.8	19.7	1	3.7	140	12	11.7	0	1	0	1	0	1	0	0	0	1	1	0	1	1	0	8	19.3808	26.2917	0	0	1	1
17495667	28096963	38984004	70	0	1	15	0	49	3	22	40	77	95	18	3.91	199	31.7	25	3.3	7.57576	1	35.7	1.5	3.2	131	17	16.1	0	0	0	1	1	1	0	0	0	1	0	1	1	1	1	15	3.0391	16.8333	0	0	0	0
11959081	28101543	31124836	57	1	3	15	0	57	4	37	53	81	95	20	3.22	103	16.2	52	4.2	12.381	0.7	32.9	1.9	5.3	129	17	21.3	0	0	1	0	0	0	0	0	1	1	0	1	1	1	1	12	4.01066	3.95833	1	1	1	1
12878207	28102918	33304919	73	1	1	15	0	33	1	22	32	92	69	16	4.18	241	7.8	22	3.3	6.66667	0.8	32.8	0.9	4	142	14	10.3	0	0	1	0	0	1	0	0	0	0	1	1	0	0	0	9	2.44648	5.54167	0	0	0	0
18859129	28106791	35151721	67	0	3	15	0	39	4	48	69	128	87	26.5	3.61	279	20.7	12	3.5	3.42857	0.6	32.1	1	2.8	144	18	11	0	0	1	1	0	0	0	0	0	0	0	0	0	1	0	5	17.0138	17.125	1	1	1	1
13556594	28108135	35369359	83	0	2	15	5	40	1	32	28	129	90	25	4.82	191	11.8	18	3.2	5.625	1.3	21.8	1.1	4.3	140	21	12.1	0	0	0	0	1	0	0	0	0	1	0	0	1	0	0	7	1.44514	10.7083	0	0	0	0
16497385	28119468	37781822	91	0	1	10	1	35	3	27	26	87	142	19	4.16	226	13.5	7	3.4	2.05882	0.6	56.2	1.1	3	135	15	12.4	0	0	1	0	0	1	0	0	0	0	1	0	0	0	0	7	1.1698	15.6667	0	0	0	0
19046390	28130950	35559215	73	1	1	13	1	28	2	26	34	129	81	16	4.39	183	9	10	3.6	2.77778	0.9	23.9	1.1	4.2	138	16	11.7	0	0	1	0	0	0	0	0	0	1	0	0	1	0	0	8	2.79917	8.91667	0	0	0	0
18275181	28133399	36878966	68	1	3	14	1	35	1	35	39	77	79	26	3.96	295	10	32	3.8	8.42105	1.2	27.7	1.2	3.5	144	18	13.1	0	0	1	0	0	1	0	0	0	1	0	0	1	0	0	6	3.17287	7	0	0	0	0
15488719	28134441	36021185	63	0	3	13	2	33	1	23	36	69	52	17	4.1	226	8	17	3.9	4.35897	0.7	30.2	1.1	4.5	136	19	11.7	0	0	0	0	0	0	0	0	0	0	1	0	0	0	0	6	1.16306	2.16667	0	0	0	0
14643554	28137438	36715386	53	0	3	6	4	40	2	39	53	108	82	20	3.32	105	7.8	10	3	3.33333	0.7	24.6	1.1	3.5	143	12	11.9	0	1	1	0	0	0	0	0	0	1	0	0	1	1	0	3	21.2234	34.75	0	0	0	0
18977441	28145555	35548579	71	0	1	15	0	64	3	42	89	97	105	18.5	2.37	10	0.4	12	2.9	4.13793	0.7	26.5	1.2	4.2	139	13	12.8	0	0	1	0	0	0	0	0	0	1	0	1	1	1	0	7	6.89424	11.9167	0	0	1	1
13857874	28146282	35842825	66	1	1	15	0	46	3	48	117	88	104	19	4.11	74	13.2	21	2.4	8.75	1.5	32.1	1.5	4.6	134	16	16.7	0	0	1	0	0	1	0	0	0	1	0	0	1	1	1	5	22.9292	23.0833	0	1	1	1
15423840	28146753	32513586	48	1	3	3	0	58	3	49	99	84	98	31	3.82	196	10.7	13	3.1	4.19355	1	31.2	1.2	4.5	136	13	13.5	0	0	0	0	0	0	0	0	0	1	0	0	1	1	0	2	14.0022	13.8333	1	1	1	1
12854165	28157830	31595124	78	0	3	15	3	49	3	46	51	83	56	20	2.77	72	4.4	45	3.5	12.8571	1.5	36.8	2.3	4.6	142	10	25.4	0	0	1	0	1	1	0	0	0	1	0	0	1	0	0	11	3.93407	21.0417	0	0	0	0
12564657	28161690	32390605	60	1	3	15	0	53	2	40	63	103	65	14	4.86	240	14.1	17	4.4	3.86364	0.9	21.8	1.2	4.6	131	11	12.6	0	1	1	0	0	0	0	0	0	0	0	0	0	1	0	6	26.0466	38.125	0	0	0	0
19476682	28178720	33598191	91	0	3	15	1	48	1	42	40	67	77	15	3.72	174	5.7	12	2.8	4.28571	0.7	29.9	1.3	4.1	132	12	14.2	0	0	1	0	0	0	0	0	0	0	1	0	0	0	0	7	3.36851	15.0833	0	0	0	0
18423403	28184229	31518173	82	1	3	15	0	42	3	36	47	85	107	30	4.39	533	18.1	24	2.9	8.27586	0.6	29.1	1.2	4.6	133	15	12.5	0	0	1	0	0	0	0	0	0	1	0	1	1	0	0	13	1.5745	25.375	0	1	1	1
19931450	28190098	39224114	62	1	1	15	0	26	3	34	77	115	88	16	4.1	197	8.3	8	3.7	2.16216	0.6	30.6	1.1	3.6	143	15	11.9	0	0	1	0	0	1	0	0	0	1	1	0	1	1	0	4	10.7695	10.6667	1	1	1	1
16686469	28193852	39721874	73	0	1	15	1	31	3	33	42	68	119	22	3.65	98	9.2	19	2.9	6.55172	1.1	35.7	1.4	3.9	137	9	15.4	0	0	0	0	1	1	0	0	0	0	0	0	1	1	0	9	1.83331	31.625	0	0	0	0
17627268	28199372	35449402	73	0	1	8	3	42	2	32	42	102	54	14	3.3	213	12.4	17	3.3	5.15152	0.6	26.2	1.2	3.9	138	10	13	0	0	1	0	0	0	0	0	0	0	1	0	0	0	0	8	1.68866	18.8333	0	0	0	1
17757727	28205134	34141060	42	1	1	15	1	19	3	23	24	113	70	18	5.38	213	9.4	7	4.3	1.62791	0.7	29.2	1	4.1	139	13	11.1	0	0	0	0	0	0	0	0	0	0	0	0	0	0	0	4	3.85779	3.875	0	0	0	0
19556594	28216642	33924804	78	1	1	15	3	56	3	55	51	73	83	10	2.89	26	7	49	3	16.3333	1.3	31.3	1.5	4.7	130	11	16.8	1	0	1	0	0	1	0	0	0	1	1	1	1	0	1	13	4.74595	12	0	0	0	1
14530210	28221265	32651214	85	1	3	11	3	47	3	42	49	80	98	23	4.4	235	19.5	29	2.7	10.7407	1.2	32.2	1.3	5.6	140	19	13.8	0	0	1	1	0	1	0	0	0	1	1	0	1	0	0	8	3.97447	4.375	0	1	1	1
10698368	28226681	39929700	48	0	1	15	0	15	1	18	19	86	80	12	3.99	301	6.9	12	4.2	2.85714	0.6	99.8	1.1	3.6	139	15	12.1	0	0	0	0	0	0	0	0	0	1	0	0	1	0	0	4	2.01161	4.83333	0	0	0	0
16704300	28235338	32238256	89	0	3	15	0	26	1	16	31	87	85	25	4.15	201	8	19	3.1	6.12903	0.9	33.9	1.4	4.1	142	18	15.7	0	0	1	0	1	1	0	0	0	0	1	0	0	1	0	9	1.68653	15.7083	0	0	1	1
16648184	28237094	32794506	74	1	1	15	2	43	1	30	44	73	67	16	3.47	155	7.9	36	3.6	10	2.3	34.3	2.9	3.8	138	16	31.3	0	0	1	0	1	1	0	0	0	1	0	0	1	0	0	9	3.89968	3.79167	1	1	1	1
19869683	28245076	38464490	91	1	1	15	0	41	3	34	35	73	104	24	3.14	178	8.1	35	2.6	13.4615	1.4	27.7	1.2	4.1	139	11	14.2	0	0	1	0	0	0	0	0	0	1	0	0	1	0	0	5	2.95344	9.70833	0	1	1	1
14220193	28249995	39118897	67	0	2	15	0	20	2	28	28	153	80	18	5	145	9.9	9	4.3	2.09302	0.7	33	1.1	4.1	140	11	12.1	0	0	1	0	0	0	0	0	0	1	1	0	1	0	0	4	8.06645	39.0833	0	0	0	0
14478433	28263632	31734688	83	0	1	13	2	36	2	40	50	93	86	24	4.28	201	16.2	23	4	5.75	1.1	47.7	1	4.1	142	17	10.7	0	1	1	1	0	1	0	0	0	1	1	0	1	1	0	7	13.4049	13.4583	0	0	0	0
19339500	28279574	34822038	82	1	3	12	4	43	3	35	63	89	66	17	3.64	178	18.6	33	3.2	10.3125	2.2	29.3	1.4	4.5	135	10	15.3	0	0	0	0	1	1	0	1	0	1	0	1	1	0	0	11	6.47828	6.875	0	0	0	0
18157237	28285611	38143370	61	0	2	15	11	80	3	49	110	74	97	24	2.9	178	15.3	60	2.6	23.0769	2.3	42.3	1.5	4.7	145	19	15.7	0	0	1	1	1	0	0	0	0	1	0	0	1	1	0	10	5.19399	21.625	1	1	1	1
15508849	28298929	30469598	82	0	1	14	1	26	1	25	26	97	64	15	4.39	228	11.8	22	4	5.5	1	35.8	1	4.1	133	15	11	1	0	1	0	0	1	0	0	0	0	1	0	0	0	0	5	1.0833	6.79167	0	0	0	0
10422690	28301120	36629347	64	1	3	15	2	30	3	37	30	93	68	11	3.58	219	11	12	3.9	3.07692	0.8	28.7	1.1	4.1	142	15	12.3	0	0	1	0	0	0	0	0	0	1	0	0	1	0	0	6	1.27145	3.25	0	0	0	0
12892273	28312930	31057301	69	0	1	15	5	50	4	27	46	61	71	23	2.67	12	0.3	19	2.5	7.6	1.2	39.6	1.3	4.1	136	10	15.2	0	0	0	0	1	0	0	0	0	1	0	0	1	0	0	8	1.03979	164.375	0	0	0	1
15159033	28324288	37309010	51	1	3	15	0	57	3	40	100	78	93	15	4.73	210	7.7	16	3.6	4.44444	0.8	33.8	1.1	3.5	133	14	12.5	0	1	0	1	0	1	0	0	0	1	0	0	1	1	0	8	18.9463	18.9583	0	0	0	0
13421040	28331234	37827347	67	1	2	15	0	25	2	23	26	100	82	22	4.96	666	16.9	12	4	3	1	31.6	1.7	4.6	143	17	19.1	1	1	0	1	0	0	0	0	0	1	1	0	1	0	0	5	2.00159	5.04167	0	0	0	0
16682729	28332408	37099708	63	0	1	15	0	18	2	32	29	121	109	19	4.92	291	6.8	18	4	4.5	1.1			4.2	136	18		0	0	0	1	0	0	0	0	0	0	1	1	1	0	0	11	1.72054	2.91667	0	0	0	0
13396394	28332411	39099519	53	1	3	15	2	53	2	50	116	80	109	21	4.36	160	6.2	54	3	18	7.2	25.1	1.5	6.3	145	17	16.6	0	0	1	0	0	0	0	0	1	1	0	0	1	1	0	4	2.9081	2.91667	1	1	1	1
16665612	28332987	34243013	61	1	1	15	0	22	2	27	18	134	75	16	4.44	183	6.9	14	4	3.5	1	41.2	1	4.1	143	11	10.9	0	0	1	0	0	0	0	0	0	0	1	0	0	0	0	6	3.95782	4	0	0	0	0
17817640	28333867	37153228	88	0	1	11	2	36	3	23	39	141	84	15	4.64	282	10.3	16	3.5	4.57143	1	26	1.1	5.2	141	10	13.2	1	0	0	0	1	1	0	0	0	0	0	0	0	0	0	8	1.73742	3.95833	0	0	0	0
12116333	28334323	35432158	64	1	3	14	1	20	2	30	35	94	95	24	4.35	300	9.2	10	3	3.33333	0.8	29	1.1	3.6	139	13	12	0	0	0	1	1	0	0	0	0	1	0	0	1	0	0	8	11.1763	42.0417	0	0	0	0
10094811	28336192	31983721	58	1	1	15	5	41	2	24	58	73	67	18	3.1	196	8.5	102	3.8	26.8421	10.3	29.9	1.2	6.5	141	26	13.1	1	0	1	1	1	1	0	0	0	1	1	0	1	1	1	9	3.65696	8.25	0	0	0	1
13173167	28341363	30115539	85	1	1	15	0	42	2	29	27	91	76	35	3.89	211	10.2	24	2.6	9.23077	0.9	26.3	1.3	3.1	145	12	14.6	1	0	1	0	0	0	0	0	0	1	0	1	1	0	0	12	1.25286	7.16667	0	0	0	1
16107664	28342134	30909144	43	1	2	15	0	30	3	29	38	90	106	26	3.43	340	30.3	15	2.3	6.52174	1.3	34.6	1.2	4.7	138	14	13.3	0	0	0	0	1	0	0	0	0	1	0	0	1	0	0	4	1.01469	18.0417	0	0	0	0
15823941	28348326	37869431	46	1	3	13	1	22	3	33	52	92	114	13	4.96	126	13	18	3.5	5.14286	0.9	30.5	1.2	4.9	144	11	12.9	1	0	1	0	1	1	0	0	0	0	0	0	0	0	0	3	3.71434	3.70833	0	0	0	0
16727061	28353002	38450125	46	0	2	15	0	25	1	26	35	103	72	20	4.86	336	8.4	10	2.6	3.84615	0.6	24.1	1.1	3.7	140	12	13.2	0	0	1	1	1	0	0	0	0	1	1	0	1	1	0	6	2.78133	7.75	0	0	0	0
13447499	28357607	38509201	91	0	3	15	0	30	1	22	30	134	62	21	4.57	120	8.5	27	3.8	7.10526	0.9	31.7	1.2	3.7	140	15	13	0	0	1	1	0	1	0	0	0	0	1	1	0	0	0	6	1.72944	2.70833	0	0	0	0
16077953	28364331	39693146	91	1	1	14	1	48	2	26	53	95	96	18	4.7	170	6.3	40	3.6	11.1111	3.5	29.2	1.2	4.9	143	16	13.1	0	0	0	0	0	1	0	0	0	0	1	0	1	0	0	12	3.05512	3.45833	0	1	1	1
17650265	28377727	32531713	33	0	1	15	0	46	3	43	95	157	120	26	4.9	340	13.7	18	2.9	6.2069	1	26.2	1	5.7	139	21	11	0	0	1	1	0	0	0	0	0	1	1	0	1	1	1	6	14.442	49.4167	0	0	0	0
19678538	28383469	36147000	63	0	1	15	0	30	4	33	68	51	126	15	2.96	187	24.9	17	1.6	10.625	0.7	27.6	1.3	4	137	18	14.3	0	0	1	0	0	0	0	0	0	1	0	0	1	1	0	7	4.22907	22.4167	0	0	0	0
19325064	28386300	39893393	53	1	2	15	4	67	3	44	83	101	140	25	2.33	99	4.8	13	2.8	4.64286	0.7	150	2.1	3.8	121	12	22.5	0	0	0	1	0	0	0	0	0	1	0	1	1	1	1	13	6.22757	27.9583	0	1	1	1
16356747	28388713	36146063	72	1	1	12	2	32	1	29	31	98	64	21	4.49	176	6.8	11	3	3.66667	0.8	26.5	1.1	4.2	134	10	12.4	0	0	1	1	0	0	0	0	0	1	1	0	1	0	1	11	5.06587	18.9167	0	0	0	0
19299317	28395761	39126825	75	1	1	12	2	38	3	41	50	110	91	20	3.63	209	16	23	3.2	7.1875	0.9	26.7	1.1	3.8	141	15	11.9	0	0	1	0	0	0	0	0	0	1	1	0	1	0	0	7	5.65552	16.625	0	0	0	0
15702532	28397416	32437193	58	0	3	15	5	62	0	26	87	104	60	13	3.37	132	9.1	89	3.9	22.8205	11.3	28.6	1.4	6.2	139	20	14.7	1	0	0	1	0	0	0	0	0	1	1	0	1	0	0	9	2.16926	12.6667	0	0	0	0
16914073	28403863	36706796	89	1	3	15	0	35	2	32	58	81	88	24	2.8	359	7.3	39	2.8	13.9286	2.2	51.6	1.3	4.3	139	15	14.2	0	0	0	0	1	1	0	0	0	1	1	0	1	1	0	9	8.67421	8.66667	1	1	1	1
13737565	28404159	31203023	42	0	3	15	0	19	1	20	22	94	50	16	3.92	325	7.3	8	4	2	0.8	25.8	1.2	3.7	139	12	13.1	0	0	1	0	0	0	0	0	0	1	0	0	1	0	0	4	1.31549	7.45833	0	0	0	0
18894175	28406233	32983128	46	1	1	15	0	18	2	17	18	106	89	24	3.87	195	6.6	15	3.9	3.84615	0.9	30.5	1.2	3.9	141	12	13.2	0	0	0	0	0	0	0	0	0	0	1	0	0	0	0	2	2.71615	2.75	0	0	0	0
16489178	28415039	32819260	63	0	3	15	0	56	2	47	60	91	56	20	4.03	116	5.6	8	2.5	3.2	0.6	26.6	1.4	2.8	143	10	15.5	0	0	1	0	0	0	0	0	0	1	0	0	1	0	0	6	4.87515	4.91667	1	1	1	1
15075807	28422271	33684672	45	1	1	14	0	39	3	35	82	104	101	28	5	133	28.7	163	2.2	74.0909	4.2	136	1.5	4.6	139	17	16.6	0	0	0	0	0	0	0	0	0	0	0	0	0	1	1	5	7.89596	16.1667	0	0	0	0
18305318	28423594	31478201	42	0	2	11	2	23	2	27	29	74	82	13	4.43	177	4.4	10	4.1	2.43902	0.9	33.1	1.2	4.2	140	13	12.9	0	0	1	0	0	0	0	0	0	0	1	0	0	0	0	4	1.74495	5.75	0	0	0	0
17159056	28427719	31023101	71	0	1	15	1	55	4	49	89	64	87	15	3.46	239	20.9	22	1.7	12.9412	0.8	71	1.5	4.8	140	13	17.1	0	1	1	0	1	1	0	0	0	1	0	1	1	1	0	13	11.4536	11.5417	1	1	1	1
13158798	28435531	37745248	66	0	2	15	4	53	4	63	132	89	97	25	3.84	134	10.4	66	2	33	2.6	26.7	1.3	3.8	135	18	14.7	0	0	1	1	0	1	0	0	0	1	0	0	1	1	0	5	21.903	72.8333	0	0	1	1
19766710	28441168	31867121	80	0	1	15	1	53	3	50	80	64	87	20	4.18	242	14.9	20	3	6.66667	0.6	26.3	1.4	4.5	143	13	15.5	0	0	0	1	0	1	0	0	0	1	1	0	1	1	0	12	4.64017	27.7083	0	0	0	0
14114995	28457960	35936173	85	0	1	15	0	27	3	47	41	80	102	16	3.66	181	18.3	17	3.9	4.35897	1.1	25.2	1.1	4.2	137	29	11.6	0	0	1	1	0	0	0	0	0	1	1	0	1	0	0	8	2.07139	2.625	0	1	1	1
18957045	28468317	35423669	58	1	3	15	1	25	2	34	17	95	109	21	4.29	245	7.3	8	3.4	2.35294	1.1	25.2	1	4	139	13	12	0	0	0	0	0	0	0	0	0	1	0	0	1	0	0	4	1.85499	5.95833	0	0	0	0
17079479	28476335	30933297	67	1	1	15	2	44	2	43	46	67	73	20	4.22	190	21.3	18	3	6	1.4	22.1	1.8	4.5	130	18	19.4	0	0	0	0	1	0	0	0	0	1	1	1	1	1	0	8	8.63045	53.2917	0	0	1	1
13074613	28478475	34885313	62	0	2	15	0	29	3	23	38	94	73	19	3.7	295	12.3	39	4.3	9.06977	2.5	39.1	1.5	4.8	139	15	15.8	1	0	0	1	0	0	0	0	0	1	0	0	1	0	0	12	2.25807	3.04167	0	0	0	0
14689564	28482378	32744565	44	1	1	15	7	31	4	52	81	76	122	30	4.31	24	7.3	13	2	6.5	0.8	37.3	1.2	3.5	134	13	12.9	0	0	0	0	0	0	0	0	0	1	0	0	1	1	0	2	19.6231	29.875	0	0	0	0
19815419	28492166	34194602	38	1	3	15	0	15	2	30	38	88	76	22	4.56	84	8.5	26	4.2	6.19048	2.4	25.4	1.2	3.1	140	17	12.5	0	0	1	0	0	0	0	0	0	1	0	0	1	1	0	3	15.9968	20.875	0	0	0	0
18633071	28492210	30841894	82	0	1	11	2	34	2	33	41	123	123	33	4.03	271	9.7	19	4.4	4.31818	0.7	29.6	1.2	3.7	143	17	13.4	0	0	1	0	0	0	0	0	0	0	0	0	0	1	0	7	5.08619	16.9583	0	0	0	0
17658387	28493287	36349413	89	0	1	10	0	49	3	34	65	139	75	31	5.16	260	18.4	33	3.8	8.68421	0.8	39.3	1.6	4.7	135	15	17.2	0	0	0	0	1	1	0	0	0	1	0	0	1	0	0	8	2.74678	10.625	0	0	0	0
15479539	28494482	36821979	26	1	2	15	1	61	3	51	105	88	118	27	4.28	233	11.6	27	2.9	9.31034	1.9	40.5	1.3	3	137	16	14.4	0	1	0	1	1	0	0	0	0	1	0	0	1	1	1	6	66.5842	67.9583	0	0	0	0
10272776	28502938	37323171	89	1	1	9	0	40	3	27	47	73	92	31	3.83	273	13.5	31	3.4	9.11765	0.9	30.6	1.4	3.5	146	18	15.6	0	0	1	0	0	1	0	0	0	0	0	0	0	0	0	5	1.62458	10.2917	0	0	0	0
15557944	28505670	34514852	64	1	3	14	1	18	2	29	27	115	84	12	3.81	273	4.1	5	3.9	1.28205	0.7	25.5	1.1	4.1	139	10	12.4	0	0	1	0	0	0	0	0	1	0	1	1	0	0	0	8	2.07499	4.95833	0	0	0	0
17673571	28517967	36854918	68	1	3	15	0	51	2	46	95	85	53	22	4.69	209	15.2	41	2.2	18.6364	1.3	26.8	1.2	5.2	138	7	13.4	0	0	1	0	0	1	0	0	0	1	0	0	1	1	0	4	18.1676	18.0833	1	1	1	1
12675886	28521489	39872799	62	1	3	14	3	27	4	33	90	105	103	15	4.93	87	14.3	17	4	4.25	1.1	32.4	1.4	4.1	131	18	15.1	0	1	0	0	0	0	0	0	0	1	0	0	1	1	0	5	7.31774	23.5417	0	0	0	0
19453971	28522694	34369680	75	1	3	15	4	59	4	48	74	71	90	9	2.59	192	15.7	26	3.8	6.84211	1.5	29.2	1.5	6	139	14	16.4	0	0	0	1	1	0	0	0	0	1	0	1	1	1	0	10	45.341	45.7917	1	0	1	1
16523568	28525064	38038818	64	1	1	14	0	37	2	25	53	101	84	16	3.82	301	29.1	47	2.7	17.4074	2.5	24.9	1.4	4.5	135	17	15.5	0	1	0	1	1	0	1	0	0	1	0	1	1	1	0	14	3.98491	8.95833	0	1	1	1
16713387	28533928	33024426	76	1	1	13	1	31	2	30	44	96	109	18	4.98	190	11.7	22	4.2	5.2381	0.8	28.4	1.2	4.2	139	15	13	0	0	1	0	0	0	0	0	0	0	1	0	0	0	0	7	3.83234	5.41667	0	0	0	0
12224662	28548632	36694588	33	1	1	14	1	20	3	35	33	70	65	15	5	224	11.8	9	3.4	2.64706	1.1	27.3	1.1	5.9	132	14	12.9	0	0	1	0	0	0	0	0	0	0	1	0	0	1	0	4	7.79836	7.875	0	0	0	0
16346653	28549883	35557514	87	0	1	4	6	63	2	39	101	67	98	21	2.86	149	11.8	25	2.4	10.4167	0.8	21.9	1	4.4	134	10	11.8	0	0	0	0	0	0	0	0	0	1	0	1	1	0	0	6	1.67839	7.04167	0	0	0	0
12519699	28579091	33321724	40	1	1	15	4	34	2	37	103	119	72	13	3.36	243	11.3	79	2.6	30.3846	3.9	87.2	1.3	3.9	131	24	14.7	0	0	0	1	1	0	0	0	0	1	0	0	1	1	0	9	36.6273	36.5833	0	0	0	0
13199582	28585362	35987759	91	0	3	13	1	48	2	34	31	100	94	21	3.06	183	9.5	31	3.5	8.85714	1.4	36.1	1.1	5.8	140	16	11.9	0	0	0	0	0	0	0	0	0	0	1	0	1	0	0	9	3.75303	3.75	0	0	0	0
12148375	28598826	39430801	49	1	1	15	7	23	2	28	67	84	104	27	2.37	85	5.7	13	1.9	6.84211	4.4	53.3	4.6	3.9	140	14	50.8	1	0	0	0	0	0	0	0	0	1	0	1	1	1	0	4	4.17499	12.75	0	0	0	0
12351810	28611290	36482405	79	1	3	14	1	31	2	36	39	118	94	21	3.98	109	4.9	12	3.2	3.75	1	23.2	1.2	3.4	135	15	13.4	0	0	1	0	0	1	0	0	0	1	0	1	1	0	0	5	4.91088	13.8333	0	0	0	0
17586874	28611521	36751895	63	0	1	15	1	32	3	28	32	56	102	22	3.58	518	18	8	2.7	2.96296	0.5	28.7	1.5	3.5	142	17	17.2	0	0	0	0	1	1	0	0	0	1	0	1	1	0	0	12	4.19338	24.125	0	0	1	1
15171708	28616890	34922027	69	0	3	15	0	18	3	31	60	99	95	17	4.8	343	14.6	12	3.4	3.52941	0.6	26	1	3.2	135	17	11.8	0	0	1	1	0	0	0	0	0	0	0	0	0	1	0	5	8.91631	16.9167	0	0	0	0
14876587	28620268	36619265	79	1	1	15	2	54	3	36	56	60	44	16	4.28	261	17.7	17	3.1	5.48387	1	150	1.2	3.8	136	15	13.2	0	0	1	1	0	0	0	0	0	1	0	1	1	1	0	8	9.71813	13.75	0	1	1	1
11730347	28621941	34829814	75	1	3	11	0	34	2	33	43	93	88	15	4.05	422	10.3	24	3.9	6.15385	1.2	28.1	1.2	4.6	139	13	12.5	1	0	0	0	1	0	1	0	0	0	1	1	0	0	0	9	15.6369	15.6667	0	0	0	0
17673647	28626635	31197366	25	1	2	15	0	8	1	25	24	75	66	20	4.4	279	7.3	8	4.2	1.90476	0.9	55.3	1.2	3.8	139	12	12.6	0	0	0	0	0	0	0	0	0	0	0	0	0	0	0	1	1.74478	4.41667	0	0	0	0
12883382	28628921	37976067	60	1	1	15	0	18	2	22	12	116	81	17	5.71	222	6	7	3.5	2	0.6	30.9	1.4	4.2	138	9	15.4	0	0	1	1	0	0	0	0	0	1	0	0	1	0	0	5	8.38858	18.8333	0	0	0	0
16911895	28633872	38658812	68	1	1	11	2	33	1	25	39	71	64	17	4.23	184	11.9	18	3.7	4.86486	0.9	68.3	1.4	4.5	141	21	15.9	0	0	1	1	0	1	0	0	0	1	1	0	1	0	0	7	4.14258	9.33333	0	0	0	0
15890444	28648334	39047185	79	0	3	13	1	31	2	33	43	95	116	25	4.12	316	5.3	11	3.3	3.33333	0.6	26.2	1.1	4.5	141	17	11.9	0	0	1	1	0	0	0	0	0	1	0	0	1	0	0	9	2.73155	34.6667	0	0	0	0
17131210	28649218	35440686	65	1	1	15	2	38	2	40	101	90	84	18	2.26	240	12.5	42	2.6	16.1538	1.7	28.4	1.3	4.6	141	14	14.5	1	1	0	1	0	0	0	1	0	1	1	0	1	1	0	12	13.5126	13.25	1	1	1	1
11398188	28655693	36548361	84	1	3	15	0	37	2	35	41	88	75	26	3.36	188	9.4	29	4	7.25	1.9	24.5	1.1	4.9	142	10	12	1	0	0	1	0	0	0	0	0	1	1	0	1	0	0	8	5.02286	5.04167	0	0	0	0
18133216	28667746	38528016	66	0	1	12	2	30	3	27	22	118	77	17	3.95	179	7.4	5	3.7	1.35135	0.6	72.4	1.2	3.1	142	11	13.7	0	0	1	0	0	0	0	0	0	1	1	0	1	0	0	5	1.30971	17.5	0	0	0	1
13414356	28668501	33983917	65	0	3	15	3	66	4	62	148	70	82	27	4.64	198	5.7	71	2.2	32.2727	3.8	31.6	1.3	5.9	122	15	13.8	0	0	1	0	0	1	0	0	0	1	0	0	1	1	0	5	21.7856	23.7917	0	1	1	1
18775048	28670288	33978056	83	1	1	3	4	56	4	54	100	74	101	27	4.39	205	18.9	32	3.3	9.69697	0.9	24	1	3.7	133	20	12.4	0	0	0	1	0	0	0	0	0	1	0	0	1	1	0	8	8.99983	36.4583	0	0	1	1
14386528	28676602	30140845	53	1	2	15	2	25	3	40	79	108	108	22	3.66	332	12.6	18	3.9	4.61538	1.3	26.3	1.2	4.3	137	13	12.5	0	0	1	1	0	0	0	0	0	1	0	0	1	1	1	7	17.1309	33.1667	0	0	0	0
15238490	28676930	37817029	54	1	1	15	9	47	3	43	123	93	82	23	3.49	132	19	84	4	21	5.4	56.3	3.1	5	132	22	34.1	0	0	1	0	0	0	0	0	0	1	0	0	1	1	1	6	16.9641	41.7917	0	0	0	0
12237164	28677881	35217866	87	1	1	15	0	39	2	48	50	82	69	18	5.32	154	8.2	16	2.8	5.71429	0.9	28.7	1	3.2	141	16	11.2	0	0	1	0	1	0	0	1	0	1	0	1	1	1	0	8	20.6818	33.4167	0	0	0	0
16905351	28678681	31015085	74	0	2	15	0	31	0	20	18	115	58	16	4.48	182	4.2	9	4	2.25	0.6	22	1.1	2.8	142	14	11.8	0	0	1	0	0	0	0	0	0	1	1	0	1	0	0	7	8.01017	8.04167	0	0	0	0
11250079	28678828	34352531	37	1	1	14	0	43	3	44	74	92	135	20	3.69	203	24	29	2.2	13.1818	1.1	22.4	1.4	4.3	143	14	15.6	0	1	0	0	1	0	0	0	0	1	0	0	1	1	1	3	5.92249	14.7083	0	0	0	0
16924526	28681873	39030763	34	0	3	14	1	32	2	37	28	103	98	16	3.63	281	10.2	11	3.6	3.05556	0.7	33.1	1	3.9	142	13	11.2	0	0	0	0	0	0	0	0	0	1	0	0	1	0	0	1	9.49484	9.5	0	0	0	0
11072440	28683337	39527797	61	1	3	15	0	18	4	26	21	80	92	24	1.89	15	1.4	13	3	4.33333	0.6	25.3	1.4	4.5	137	11	14.8	0	0	0	0	0	1	0	0	0	0	0	0	0	1	1	9	12.2454	23.875	0	1	1	1
13483452	28685074	37182522	75	1	1	15	1	41	4	33	38	70	105	14	3.73	339	9.2	7	3.1	2.25806	0.9	56.8	1.4	4.1	136	16	16	0	0	0	0	0	0	0	0	0	1	0	1	1	1	0	11	4.79792	12.0833	0	1	1	1
17409226	28694271	33522470	86	0	3	15	0	41	3	36	73	98	94	16	2.8	180	13	21	3.6	5.83333	1	79.9	1.2	5	127	15	12.6	0	1	1	0	1	0	0	0	0	1	1	0	1	1	0	9	7.32939	25.125	0	0	0	0
13256955	28710762	30706047	38	1	1	15	7	49	2	42	66	74	93	25	2.55	60	9	32	3.1	10.3226	2.1	36	2.6	2.8	131	19	28.6	0	0	1	0	0	0	0	0	0	1	0	0	1	1	1	5	4.69759	28.7917	0	1	1	1
10739214	28714064	39773499	77	1	1	15	1	41	4	47	70	66	116	28	4.51	60	10.6	76	1.9	40	1	38.5	1.3	4.4	140	12	14.9	0	0	1	1	0	0	0	0	0	0	1	1	0	1	0	6	5.37844	4.375	1	1	1	1
12683111	28724157	34674807	32	1	2	14	5	30	4	30	75	104	107	17	5.28	153	14.8	121	2	60.5	18.2	37.7	1.3	4.1	135	29	14	0	0	0	1	0	0	0	0	0	1	1	0	1	1	0	6	6.13216	31.1667	0	0	0	1
13262689	28728138	30881941	40	0	3	15	0	21	2	24	24	76	66	14	2.6	173	15.7	11	3.8	2.89474	0.5	26.9	1.3	3.2	143	14	13.7	0	0	0	0	0	0	0	0	0	1	0	0	1	0	0	3	3.74669	4.29167	0	0	0	0
10236513	28735769	31657120	73	0	3	7	0	40	2	36	75	71	82	12	3.12	136	15.4	32	2.5	12.8	1	24.9	1.1	4.3	144	10	13.2	0	0	0	0	0	1	0	0	0	1	0	0	1	1	0	5	2.62407	6.54167	0	0	0	0
13352372	28752421	32384421	67	1	1	15	0	44	3	53	108	106	125	35	3.06	324	17.8	24	2.7	8.88889	1.4	50.9	1.3	4.4	136	20	14.1	0	0	0	1	1	1	0	0	1	1	0	0	1	1	0	12	18.8518	23.625	0	1	1	1
18187096	28759598	38782226	19	0	3	15	0	23	3	35	42	104	100	16	3.97	202	14.7	11	3.7	2.97297	0.7	28.6	1.3	5	141	19	14.4	0	0	0	0	0	0	0	0	0	1	0	0	1	1	0	3	4.88456	6.41667	0	0	0	0
11880433	28764595	34276548	52	1	1	15	8	31	4	34	28	122	96	20	2.91	91	15.7	15	2	7.5	1.3	47	2.1	3.6	139	18	22.5	0	0	0	0	1	0	0	0	0	1	1	0	1	1	0	4	20.0381	30.25	0	0	0	0
14415175	28764876	38811550	80	0	3	15	1	29	2	39	29	88	93	18	3.27	102	6.7	18	3.4	5.29412	1	34.1	1.1	4.1	146	11	11.4	0	0	0	0	0	0	0	0	0	1	0	0	1	1	0	5	5.52766	6.79167	0	1	1	1
13933900	28767095	30985595	79	0	1	15	1	37	4	42	61	84	80	14	4.16	267	8.7	23	4.3	5.34884	0.8	21.8	1	3.6	142	13	12	0	0	1	0	0	1	0	0	0	1	1	0	1	1	0	5	12.1592	14.0833	0	0	0	0
15725723	28770142	37022149	71	0	3	13	1	32	2	30	32	115	78	22	4.26	250	10.2	10	3.6	2.77778	0.9	30	1.9	7.3	131	13	21.1	0	0	1	0	0	0	0	0	0	1	0	0	1	0	0	5	2.17201	3	0	0	0	0
19410985	28778252	38187244	63	1	1	12	2	42	3	47	54	73	99	24	3.64	91	11.1	17	3.2	5.3125	0.8	30.6	1.6	4.1	144	8	17.3	0	0	1	0	0	1	0	0	0	1	0	0	1	1	1	10	7.80823	37.7083	0	0	1	1
13789582	28781192	31093400	61	0	3	15	1	55	4	51	98	83	101	16	3.55	56	20.1	60	2.7	22.2222	2.8	37.6	1.5	3	136	22	16.8	0	0	1	1	1	1	0	0	0	1	1	0	1	1	0	9	6.83508	20.0833	0	0	0	0
19402743	28796000	32768581	53	1	1	15	1	26	2	43	52	126	77	24	4.32	197	12.8	7	3.4	2.05882	0.6	29.4	1	3.5	139	10	11	0	0	1	0	0	0	0	0	0	1	1	0	1	1	0	3	11.5177	12.5833	1	1	1	1
12168956	28797758	31896651	84	0	3	15	0	41	2	39	30	114	112	20	3.61	152	7.7	25	2.6	9.61538	0.9	28	1.1	4	137	10	11.8	1	0	1	0	1	1	0	0	0	0	0	0	0	0	0	6	2.1247	35.75	0	0	1	1
15672725	28801320	36523839	82	0	3	15	1	39	4	43	86	67	90	16	3.55	295	12.9	62	2.3	26.9565	2.8	28.3	1.1	3.8	152	17	12.3	0	0	0	1	0	0	0	0	0	1	0	0	1	0	0	7	5.22883	6.54167	0	1	1	1
17694396	28812852	30162885	69	0	3	9	3	53	4	41	77	79	96	23	3.95	171	12.2	20	3.3	6.06061	0.8	26.3	1.3	3.7	143	19	14.5	0	0	1	1	0	1	0	0	0	1	1	0	1	1	0	5	7.75424	16.6667	0	0	0	0
16259359	28822852	38640772	66	0	3	15	0	43	2	42	108	80	74	23	4.55	120	18.7	28	2.7	10.3704	0.7	29.3	1.2	4.1	141	14	13.2	0	1	1	1	1	0	0	0	0	1	1	0	1	1	0	7	33.2413	32.1667	1	0	1	1
18467002	28825857	30895550	77	1	1	15	0	29	2	42	90	87	80	22	4.28	190	8.8	22	3.4	6.47059	1.2	30.7	1.2	4.2	136	15	12.6	0	0	0	0	0	1	0	0	0	1	1	0	1	1	0	7	14.949	42.0833	0	0	0	0
17209543	28827688	38820459	45	1	1	15	1	22	3	24	35	111	74	15	5.07	263	22.2	12	3.8	3.15789	0.9	26.1	1.3	3.5	142	16	14.9	0	0	1	0	0	0	0	0	0	1	1	0	1	0	0	2	7.66307	10.7083	0	0	0	0
19309506	28828989	35647150	79	0	2	14	1	42	2	39	53	117	73	22	3.03	204	8.1	26	3.6	7.22222	1.1	31.3	1.3	4.1	139	18	14.5	0	0	0	0	0	1	0	0	0	1	1	1	1	1	0	9	14.9171	14.9583	0	0	0	0
19353243	28831553	37397533	76	1	1	15	0	31	2	38	50	82	93	15	5.18	150	7.7	49	3.4	14.4118	1	25.9	1.3	4.8	145	13	14.3	0	0	0	0	1	1	0	0	0	1	1	0	1	1	0	8	13.7548	19.5833	0	0	0	1
18324626	28836714	31205452	61	1	3	15	0	27	3	41	51	95	87	15	4.3	199	13.8	11	3.8	2.89474	0.7	28.2	1.1	3.8	134	11	12.3	0	0	1	1	0	0	0	0	0	0	0	0	0	0	0	6	2.24504	1.95833	1	1	1	1
17397223	28838825	38062463	56	1	1	15	0	15	1	23	13	92	63	18	4.88	205	8.5	18	4.3	4.18605	0.8	28.4	0.9	4.4	135	18	10.2	0	0	1	0	0	1	0	0	0	0	0	0	0	0	0	5	1.5442	1.58333	0	0	0	0
10911585	28843734	37578008	80	0	3	15	0	35	2	49	46	95	53	16	4.17	142	6.7	19	3.5	5.42857	0.8	33.8	3.2	4.1	138	14	35	0	1	1	0	0	1	0	0	0	0	1	0	0	0	0	6	5.3214	5.29167	1	1	1	1
15851487	28887229	33693189	39	1	3	15	3	49	2	37	90	89	63	22	1.45	21	5.5	8	2.5	3.2	0.7	41.1	2.4	3.7	136	10	26.6	0	0	1	0	0	0	0	0	0	1	0	0	1	1	1	6	7.94414	7.66667	1	1	1	1
13515367	28888154	37145935	58	1	1	11	2	30	3	39	47	54	75	10	3.15	262	13.5	18	3.9	4.61538	1.5	113.5	1	4.8	139	14	11.2	0	0	1	0	0	0	0	0	0	1	0	0	1	1	0	5	10.5647	18.5	0	0	0	0
16773844	28889039	36640630	59	0	3	15	0	15	2	27	15	98	72	20	4.68	213	10.1	8	3.8	2.10526	0.6	27.9	1	3.9	144	14	11	0	0	0	1	0	0	0	0	0	0	1	0	0	0	0	6	1.69691	1.70833	0	0	0	0
11365508	28898901	30533875	50	1	3	15	2	20	3	32	42	73	92	20	3.61	143	18.5	18	2.1	8.57143	1	31.6	2.2	3.5	142	10	24.2	0	0	1	0	0	0	0	0	0	0	0	0	0	1	1	4	6.09797	16.1667	0	0	0	0
19365113	28908994	31703541	84	1	3	15	0	40	1	29	19	71	78	16	3.35	158	10	18	3.5	5.14286	1.2	91.4	1.7	3.5	139	16	18.1	0	0	0	0	1	1	0	0	0	0	1	0	1	0	1	11	7.15046	9.20833	0	0	0	0
18690372	28912785	33472572	51	1	1	15	0	22	2	21	18	101	79	15	4.3	178	6.6	12	3.7	3.24324	0.9	29.5	1	3.5	141	13	11.1	0	0	0	0	0	0	0	0	0	1	0	0	1	0	0	3	3.95633	4.79167	0	0	0	0
18005486	28915994	38409971	67	0	1	14	1	31	3	36	69	128	83	20	3.87	188	11.2	41	2.7	15.1852	2.5	27.7	1	4.9	135	12	11.2	0	0	0	1	1	1	0	0	0	1	1	1	1	0	0	11	6.98758	15.7083	0	0	0	0
19310368	28920315	34321962	52	0	3	15	0	48	3	37	59	81	66	18	3.12	134	17.1	11	3.6	3.05556	0.8	23.7	1.3	4	136	17	14.7	0	0	0	0	0	0	0	0	0	1	0	1	1	0	0	11	3.33242	3.20833	1	1	1	1
14488132	28920371	32812859	88	0	3	15	2	38	3	36	42	61	76	16	3.37	152	8.6	38	4.2	9.04762	1.3	33.2	1.5	4.7	139	16	16.3	0	0	1	1	1	1	0	0	0	1	1	0	1	0	0	10	2.56591	3.125	0	1	1	1
19456433	28924889	31435957	75	0	1	15	1	46	3	46	91	62	110	22	4.76	287	13.2	19	3.4	5.58824	0.6	26.6	1.4	5.9	120	7	15.5	0	0	0	0	1	1	0	0	1	1	0	1	1	0	0	9	13.6503	21.5833	0	0	1	1
16170098	28926547	38937052	50	0	3	11	0	26	3	34	43	116	71	28	4.47	128	10.2	14	3.3	4.24242	0.9	26.7	1.1	4.1	137	12	11.9	0	0	1	0	0	0	0	0	0	1	0	0	1	1	1	3	28.9776	31.7917	0	0	0	0
10631703	28930570	37268361	82	1	3	11	0	47	2	33	57	120	69	19	3.72	237	9.8	42	3.5	12	3	25.3	1.2	5.1	136	16	12.5	1	0	0	1	0	1	0	1	0	1	0	0	1	0	0	12	2.69405	5.95833	0	1	1	1
14755254	28933877	31329733	62	1	1	14	2	37	3	27	48	84	123	17	3.04	95	8.3	24	3.7	6.48649	1.3	36.3	1.6	3.7	140	21	17.3	0	0	0	1	1	1	0	0	0	1	1	0	1	1	1	11	12.9655	31.875	0	0	1	1
19072000	28969811	39514141	74	0	3	15	2	21	3	40	54	93	88	23	3.11	220	7.6	18	3.6	5	1	29.5	1.6	4.9	134	17	17.3	0	0	1	1	1	1	0	0	0	1	0	0	1	0	1	8	5.28392	24.5417	0	0	0	0
19628692	28990657	30860514	61	1	3	13	2	26	3	26	26	85	108	14	4.64	109	12.7	10	3.7	2.7027	0.7	26.8	1.2	3.9	132	21	13.6	0	0	1	0	0	1	0	0	0	0	1	0	0	1	0	4	4.91676	5.83333	0	0	0	0
19997561	28992962	39971424	62	0	3	15	0	72	3	47	95	133	75	20	5.47	234	16.1	25	3.7	6.75676	2.6	26.1	1.2	5.7	135	21	13	0	0	1	1	0	0	0	0	0	1	0	0	1	1	1	6	5.95189	22	0	0	0	0
16711795	28994472	30275675	68	1	3	15	1	39	3	32	51	64	59	21	3.9	245	15.2	16	3.5	4.57143	1.3	28.8	1	4.3	146	15	11.2	0	0	0	0	0	1	0	0	0	0	1	0	0	0	0	5	4.87174	7.625	0	0	0	0
13334032	28997159	39596894	75	0	3	14	0	35	4	32	40	114	122	20	3.43	303	14.9	14	3.7	3.78378	0.6	25.7	1.3	4.6	138	15	14.4	0	0	1	1	0	1	1	0	0	1	0	0	1	0	0	9	1.19461	1.91667	0	1	1	1
17327419	29011296	32117160	64	0	3	15	0	39	2	40	49	90	58	26	3.79	208	17.4	76	3.1	24.5161	4.2			5.2	145	14		0	0	1	1	0	0	0	0	0	1	1	0	1	0	0	8	2.08514	1.95833	1	1	1	1
15720091	29011852	35464805	84	0	3	14	1	43	2	44	53	123	112	16	4.01	160	6.2	22	3.9	5.64103	1.1	22.9	1	3.9	146	13	11	0	0	1	0	0	1	0	0	0	0	1	0	0	0	0	7	4.12428	4.04167	1	1	1	1
13012527	29015692	36666948	64	0	2	15	1	29	2	28	46	86	89	18	3.98	285	5.5	11	3.4	3.23529	0.7	22.9	1.1	3.2	138	11	12.6	0	0	1	0	0	0	0	0	0	1	0	0	1	1	0	6	5.9483	11.1667	0	0	0	0
18250695	29029078	37619962	61	0	3	15	0	40	3	39	46	101	101	22	4.24	308	11.2	6	3.5	1.71429	0.8	29.6	1.2	2.9	144	16	12.5	0	0	1	1	0	0	0	0	0	1	1	0	1	0	0	5	1.64417	4.70833	0	0	0	0
12650800	29046845	32840243	24	0	2	3	9	52	3	45	89	68	97	31	2.31	91	36.8	14	2.6	5.38462	1	37	1.7	5.4	138	12	18.8	0	0	0	0	1	0	0	0	0	1	0	0	1	0	1	2	1.15337	9.875	0	0	0	0
19750747	29048074	31427212	87	0	1	15	0	31	2	39	35	84	86	11	4.12	228	9.1	24	4.1	5.85366	0.6	25.1	1	4.1	143	13	11.8	0	0	1	0	0	0	0	0	0	0	0	0	0	1	0	7	1.89072	6.79167	0	0	0	0
14963292	29063555	34400857	72	0	1	15	3	39	3	37	30	103	82	13	1.94	97	12.6	8	2.9	2.75862	0.6	33.2	1.8	3.5	142	16	19.5	0	0	1	0	0	0	0	0	0	1	0	0	1	0	0	8	6.74036	20.9167	0	0	0	0
14261068	29063906	31189844	79	0	1	15	2	50	2	37	72	51	62	13	2.68	169	5.7	23	3.6	6.38889	1.5	40.8	1.8	4.7	140	17	19.2	0	0	0	0	1	1	0	0	0	1	0	1	1	1	0	11	8.1055	9.54167	0	1	1	1
14152034	29075612	38870721	83	1	3	15	0	40	2	39	45	101	83	19	3.26	235	8.6	31	3.7	8.37838	1.4	29.6	1.5	4.7	145	13	16.2	0	0	0	0	0	0	0	1	0	1	1	1	1	1	0	11	14.677	14.5833	0	0	1	1
13525615	29087925	31574162	86	0	2	14	1	30	2	37	62	85	92	29	3.36	149	11.2	25	3.5	7.14286	1.3	28.4	1.1	3.9	138	15	12.1	0	1	0	1	0	0	0	0	0	1	1	0	1	1	0	10	18.6035	34.0417	0	0	0	0
11608370	29091108	30508246	61	0	3	15	0	30	1	42	45	126	82	29	3.86	323	10.1	13	3.1	4.19355	0.8	27.5	1.2	3	142	14	12.6	0	1	0	1	0	0	0	0	0	1	1	0	1	1	0	5	12.8675	21.125	0	0	0	0
14330819	29091389	35975909	71	0	2	15	3	41	2	46	83	102	86	19	4.12	331	9.7	12	3.4	3.52941	0.7	59.9	1.2	3	144	16	13.2	0	0	0	1	1	0	0	0	0	1	0	0	1	1	0	7	43.6359	43.625	0	0	0	0
12811067	29092434	37058401	59	1	3	15	0	21	3	39	71	98	77	12	3.89	223	16.2	21	3	7	0.8	25.6	1.2	4.2	142	12	13.8	1	0	0	0	0	0	0	0	0	1	1	0	1	0	0	4	2.76505	2.08333	1	1	1	1
13939579	29102869	31092440	63	0	3	14	1	30	2	28	37	115	94	13	3.53	282	10.2	25	4	6.25	1.1	25.4	1.1	3.4	149	15	12.4	0	0	1	0	0	0	0	0	0	1	0	0	1	1	1	6	19.4892	46.9167	0	0	0	0
13162544	29104539	35853417	66	1	1	15	0	27	0	24	35	77	66	19	4.73	313	10.8	12	3.7	3.24324	0.6	26.3	0.9	4	137	14	9.6	0	0	1	0	0	0	0	0	0	0	1	1	0	0	0	6	7.17896	7.875	0	0	0	0
15189782	29106009	39888655	67	1	1	12	2	32	3	33	51	117	135	31	4.22	124	9.6	8	3.1	2.58065	0.6	22.6	1.1	3.1	129	12	11.9	0	0	0	0	1	1	0	0	1	1	0	0	1	1	0	6	7.72752	11.125	0	0	0	0
11214284	29110525	34420419	60	0	3	15	4	87	2	40	107	90	75	30	2.73	36	52	52	2.2	23.6364	3.1	150	2.2	3.5	130	15	23.7	0	0	0	1	0	0	0	0	0	1	1	0	1	1	0	10	24.918	24.9167	1	1	1	1
13582085	29120927	34957932	45	0	2	13	1	30	4	44	72	91	79	28	4.59	230	13.8	27	3.6	7.5	2.4	25.6	0.9	7.5	134	23	10.1	0	0	1	1	0	0	0	0	0	0	0	0	0	1	1	4	6.20597	13.2083	0	0	0	0
19350212	29121120	37878075	77	0	1	15	0	57	4	49	60	72	100	16	3.67	292	15.2	13	2.6	5	0.7	24.5	1.3	4.1	133	17	13.8	1	0	0	0	1	1	0	0	0	1	0	0	1	0	0	8	5.4985	12.5417	0	0	0	0
11634289	29125015	39342370	78	1	3	11	0	48	3	36	39	83	72	22	4.51	230	13.5	14	3.7	3.78378	0.9	150	1.2	3.9	144	15	12.7	0	0	1	0	0	0	0	0	0	0	0	0	0	0	0	5	10.2014	30.9583	0	0	0	0
15777991	29125745	31506197	63	1	1	11	2	36	3	40	62	112	105	16	3.85	72	2.7	9	3.2	2.8125	0.8	31.2	1.3	3.9	139	14	13.9	0	0	1	0	0	0	0	0	0	1	0	0	1	1	1	8	11.3333	16.125	0	0	0	0
18835309	29130609	38647867	60	1	3	15	0	44	4	47	81	90	83	15.5	4.22	325	13.6	13	3.6	3.61111	0.7	26.8	1	3.7	134	17	11.4	0	0	1	0	0	0	0	0	0	1	0	0	1	1	0	6	16.2241	26.8333	0	0	0	0
19874802	29131830	36918194	59	1	3	15	1	20	2	25	31	60	76	15	4.08	286	13.5	10	3.5	2.85714	1	26	1.2	3.7	137	14	14	0	1	0	0	0	0	0	0	0	0	0	0	0	0	0	5	1.27793	9.45833	0	0	0	0
19748949	29133156	33815751	76	0	3	15	0	52	1	52	96	92	65	20	3.39	350	11.7	26	2.3	11.3043	1.1	31.1	1.9	4.7	137	14	21	0	0	0	0	0	1	0	0	0	1	0	0	1	1	1	5	41.8507	72.2083	0	0	1	1
13709820	29136118	30948755	23	1	3	15	1	15	3	33	27	86	84	17.5	4.31	136	10.5	15	3	5	0.9	25.1	1.2	4.3	144	14	12.8	0	0	0	0	0	0	0	0	0	1	0	0	1	1	0	1	10.7109	11.75	0	0	0	0
15552398	29155577	36551321	82	0	1	15	0	36	3	45	56	105	63	19.5	3.39	122	6	12	3.1	3.87097	0.6	30.5	1.5	3.5	138	9	16.9	1	0	1	0	0	1	0	0	0	1	1	0	1	1	0	5	6.87293	10.125	0	0	0	0
14301172	29157298	30763370	71	1	3	15	1	32	4	34	40	69	83	26	4.06	221	11.6	25	3.4	7.35294	1.1	25.3	1.3	4.5	142	12	14.5	0	0	1	1	0	0	0	0	0	1	1	0	1	1	0	6	11.5696	11.7083	0	0	0	0
13549627	29171967	37929227	38	1	3	15	2	33	4	54	132	59	130	30	4.14	154	9.8	34	2.2	15.4545	1.5	39.1	1.7	4.2	137	12	18.9	0	0	1	0	0	1	0	0	0	1	0	0	1	1	1	1	15.9252	20.7917	0	0	0	0
12442132	29174408	36580102	74	0	3	15	0	34	2	31	27	95	71	21	4.83	305	10.6	13	4.1	3.17073	0.7	26.3	1	3.7	141	14	11.1	0	0	1	1	0	0	0	0	0	0	1	0	0	0	0	6	3.13258	3.08333	0	0	0	0
11647990	29180149	38934215	66	1	1	15	1	33	3	40	42	80.5	62	12	4.28	261	13	12	3.4	3.52941	1	28.3	1.1	4.6	137	13	12.9	1	0	0	1	1	0	0	0	0	1	0	0	1	0	0	12	6.22178	27	0	0	0	0
13705752	29184068	32731381	54	0	1	12	2	32	3	36	67	75	80	12	3.57	176	12.1	19	3.5	5.42857	0.9	23.2	1.1	3.9	138	11	11.4	1	1	0	0	0	0	0	0	0	0	0	0	0	0	0	6	3.51499	8.54167	0	0	0	0
12874446	29184798	37641154	84	0	3	8	7	53	3	35	34	65	67	14	2.62	103	9.3	13	1.8	7.22222	0.6	31.6	1.6	3.9	145	11	16.7	0	1	1	1	0	1	1	0	0	1	0	0	1	1	1	10	2.20206	32.7083	0	0	0	1
10620995	29187674	30435409	27	0	1	15	0	10	3	26	31	126	117	20	4.08	338	4.5	5	3.9	1.28205	0.6	28.8	1	3.4	137	9	11.1	0	0	1	0	0	0	0	0	0	0	0	0	0	0	0	2	5.61961	13.625	0	0	0	0
10789935	29194837	38954647	69	1	3	13	1	25	2	36	44	93	98	16	4.84	151	4.6	5	3.5	1.42857	0.6			3.6	137	14		0	0	0	0	0	0	0	0	0	0	1	0	0	0	1	6	7.57731	23.375	0	0	0	0
19177306	29195001	31725625	64	1	1	15	4	45	4	54	106	82	79	16	4.96	166	7.5	28	3.9	7.17949	1.7	35.1	1.2	6.4	139	11	13.6	0	0	1	0	0	0	0	0	0	1	0	0	1	1	1	6	24.8361	24.8333	0	0	0	0
15640315	29205438	31098507	42	0	3	15	0	17	2	26	44	98	75	24	3.61	325	10.6	7	2.9	2.41379	0.5	73.8	1.1	3.6	138	11	13.3	0	1	1	0	0	0	0	0	0	1	0	0	1	1	0	5	61.8739	63.8333	0	0	0	0
19470907	29218530	34005128	67	0	3	15	0	24	0	24	15	98	61	15	4.8	224	9.9	15	3.2	4.6875	0.7	25	1.2	3.9	137	20	12.7	0	0	1	1	0	0	0	0	0	0	1	0	0	0	0	5	2.16181	2.79167	0	0	0	0
10762173	29218963	30623458	73	1	3	13	3	39	2	41	59	88	69	13	3.79	673	10.1	19	2.5	7.6	1.2	34.1	1.1	3.2	143	17	11.9	0	0	0	0	0	0	0	0	0	0	1	0	1	1	0	9	15.6037	40.7083	0	0	0	0
12796402	29219603	34466274	81	0	3	15	0	40	2	37	24	86	73	23	2.78	526	10.7	16	2.6	6.15385	0.6	27.9	1.1	3.9	137	11	11.5	0	0	0	1	1	1	0	0	0	1	0	0	1	0	1	10	3.04943	51.0417	0	0	0	0
13514750	29222680	38276145	91	1	1	14	2	42	2	21	47	63	80	13	2.82	142	13.4	19	3.8	5	0.9	33.2	1.5	4.1	141	11	16.1	0	0	1	1	0	1	0	0	0	1	1	0	1	1	0	8	3.17779	9.83333	0	0	0	0
13095464	29245060	39272540	79	1	1	15	0	50	1	35	46	83	70	17	4.14	97	9.7	29	4	7.25	1	26.4	1.2	4.2	144	16	13.4	0	0	0	0	0	1	0	0	0	1	0	1	1	0	0	14	5.09425	17.0833	0	0	0	0
13495023	29249312	37721256	81	0	3	15	1	57	2	37	33	67	52	19	3.68	277	7.9	13	3.1	4.19355	0.8	25.3	1	4.1	135	14	10.7	0	0	1	0	0	1	0	0	0	0	0	1	0	0	0	7	1.29858	8.20833	0	0	0	0
11636169	29255755	30036424	76	1	1	15	4	50	3	43	77	110	75	13	4.44	190	19.4	21	3.9	5.38462	1.4	24.8	1.2	5.4	135	14	14.3	0	0	1	1	0	1	0	0	0	1	1	0	1	1	0	7	6.01088	14.9167	0	0	0	0
17299888	29261032	37440449	63	0	1	15	0	31	2	29	34	91	68	22	4.95	226	8.4	16	3.8	4.21053	1	91.7	1.2	4	139	15	13.6	0	0	1	1	0	0	0	0	0	0	1	0	0	0	0	7	1.4672	4.58333	0	0	0	0
13992480	29272222	33599215	78	0	1	11	2	33	2	36	51	108	124	24	4.27	189	7.6	22	4.4	5	0.8	35	3.1	4.4	144	13	32.7	0	0	1	1	0	1	0	0	0	1	1	0	1	0	0	8	2.62177	8.375	0	0	0	0
15774199	29279756	32452165	56	0	1	15	0	34	2	54	81	107	74	17	4.84	130	7.4	10	3.4	2.94118	0.5	26.9	1	5.4	142	10	11	0	0	0	1	1	1	0	0	1	1	1	0	1	0	0	11	19.5925	19.5833	0	0	0	0
13876820	29288188	34969077	64	0	2	15	0	68	3	41	117	93	105	33	2.4	92	267.2	18	3.9	4.61538	1.1	20.5	1.2	4.5	134	14	12.9	0	0	1	0	0	0	0	0	0	1	0	0	1	1	0	6	28.6974	28.6667	1	1	1	1
19508874	29290320	39415876	79	0	2	15	2	52	3	56	90	122	113	31	3.91	124	13.5	28	2.2	12.7273	1.3	25.3	1.4	4.2	137	21	15.1	0	0	0	1	1	1	0	0	0	1	0	0	1	1	0	10	36.5773	38.7083	0	0	0	1
12424554	29305168	32608984	85	0	2	15	0	39	1	44	71	115	42	16	4.22	165	8.5	24	3.3	7.27273	1.1	31.1	1.9	3.7	144	11	21.1	0	0	0	1	0	1	0	0	0	0	1	0	1	0	0	11	9.95403	15.1667	0	1	1	1
12854615	29306595	38198377	81	1	2	9	3	40	1	33	60	100	72	22	4.13	134	8	13	3.8	3.42105	1.1	34.3	1.4	3.8	144	17	15.8	0	0	1	0	0	1	0	0	0	1	1	0	1	1	0	8	10.989	10.875	1	1	1	1
17414720	29355167	39964246	48	1	1	15	3	25	1	24	47	66	74	25	4.95	183	8.7	20	4	5	0.9	26.7	1.1	3.9	137	14	13.2	0	0	1	1	0	0	0	0	0	1	1	0	1	1	0	6	12.8168	17.125	0	0	0	0
13615021	29367785	31852255	84	0	2	12	3	46	2	33	64	76	76	17	3.91	129	12.6	55	2.4	22.9167	1.7	23.1	1.3	3.9	140	17	14.4	0	0	1	1	0	0	0	0	0	0	0	0	0	1	0	7	3.84193	18.625	0	0	0	0
13030541	29372534	33014693	81	0	3	10	0	41	3	38	52	106	104	25	5.03	153	12.3	19	2.9	6.55172	0.9	29	1.3	3.8	135	17	13.8	0	0	1	1	1	0	0	0	0	1	0	0	1	1	0	11	3.97106	15.8333	0	0	1	1
11084919	29377856	39356359	52	0	1	14	1	18	4	25	40	65	91	16	4.49	496	11.4	4	3.7	1.08108	0.6	44	1.1	3.8	142	14	12.9	0	1	0	0	0	0	0	0	0	0	0	0	0	0	0	4	1.74296	2.5	0	0	0	0
17777581	29379184	31881932	75	1	1	15	6	42	3	32	43	88	68	18	3.1	80	19.5	11	2.9	3.7931	1	33.7	1.9	4.5	138	12	20.5	0	0	1	0	0	1	0	0	0	1	1	0	1	0	0	8	5.45985	15.625	0	0	0	0
19419573	29380035	36358854	91	0	1	14	0	32	1	27	32	124	59	23	4.1	250	11.6	17	3.8	4.47368	0.9	26.2	1	4	143	11	10.7	0	0	1	1	0	0	0	0	0	0	1	0	0	0	0	6	1.9692	3.16667	0	1	1	1
17541389	29388631	38024992	81	0	1	15	2	28	2	32	49	98	62	22	3.49	146	6.5	17	3.6	4.72222	1.3	26	1.1	3.9	144	13	12	0	0	1	0	0	1	0	0	1	0	1	0	0	0	0	8	5.60398	9.91667	0	0	0	0
10542486	29390138	34982826	82	0	3	15	0	44	2	29	38	93	74	17	4.13	113	11	11	3.4	3.23529	0.9	25.6	1.1	4.4	140	12	12.1	0	0	0	0	1	1	0	0	0	0	1	0	0	1	0	8	8.95559	8.95833	0	1	1	1
19623640	29398204	31525962	61	1	1	10	2	27	4	28	37	99	105	19	4.46	228	15.6	18	4.2	4.28571	0.7	24.3	1.2	3.8	142	15	13.8	0	0	1	0	0	0	0	0	0	0	0	0	0	0	0	5	1.88268	8.41667	0	0	0	0
14404921	29407881	33986675	74	1	1	14	1	28	2	20	16	97	81	12	5.11	215	6.8	13	3.9	3.33333	0.8	30	1.1	4.4	138	14	11.7	0	0	1	0	0	1	0	0	0	0	0	0	0	0	0	5	1.78814	4.5	0	0	0	0
11286793	29415556	32521252	53	0	2	14	5	44	2	30	60	102	101	13	3.81	314	7	46	2.4	19.1667	6.7	30.5	1.2	5.9	125	16	13.5	0	0	0	0	1	0	0	0	0	0	0	1	1	0	1	14	1.1645	25.7083	0	0	0	0
13719014	29437498	34332444	79	1	1	15	3	54	4	52	120	93	133	19	3.15	37	16.1	20	4.2	4.7619	0.9	23.6	1.3	3.5	139	12	15.1	0	0	1	1	0	1	0	0	0	1	1	0	1	1	1	9	24.3576	27.125	1	1	1	1
12462073	29453944	32730369	81	0	2	14	1	51	1	35	52	96	69	21	3.15	276	10	65	2.7	24.0741	3.5	28.3	1.1	4.6	141	15	12.1	0	0	0	1	1	0	0	0	0	0	1	0	1	1	0	9	1.84949	4	0	0	0	0
14295374	29456465	37119104	62	0	1	15	0	25	2	30	48	73	57	18	3.76	329	6.8	7	4	1.75	0.6	150	1.2	3.1	138	17	13.9	0	0	1	0	0	1	0	0	0	1	1	0	1	0	0	4	2.815	6.91667	0	0	0	0
17571389	29468410	34031185	52	1	3	15	4	39	3	39	104	70	94	29	4.34	125	20.3	17	2.5	6.8	1.3	39.1	1.5	4.4	125	11	16.2	1	0	0	0	1	0	0	0	0	1	0	0	1	1	0	4	20.7413	20.6667	1	1	1	1
14619171	29468459	34294503	37	1	3	15	6	32	3	36	71	82	101	16	4.56	212	20.9	33	3.3	10	4.2	40.9	1.5	5.4	138	21	17.1	0	1	1	0	0	0	0	0	0	1	0	0	1	1	1	2	9.07597	15.9167	0	0	1	1
16814111	29470023	32922032	76	1	3	14	1	29	2	31	22	106	101	17	3.23	242	10.9	28	3.2	8.75	1.3	25.3	1.1	4.8	136	7	11.6	1	0	1	1	0	0	0	0	0	1	1	0	1	0	0	9	3.51769	5.83333	0	0	0	0
12751443	29483700	35079021	32	1	3	15	0	17	2	28	21	94	66	15	3.85	161	6.6	11	3.8	2.89474	1.1	23.2	1.2	3.7	141	10	13.1	0	0	0	0	0	0	0	0	0	0	0	0	0	1	0	3	4.2683	16.4583	0	0	0	0
18165455	29490255	36749462	77	1	1	15	0	28	1	36	61	74	52	17	2.88	321	10.1	34	2.7	12.5926	1.3	25.2	1.1	4.3	140	11	11.4	0	0	0	1	1	1	0	0	1	1	0	0	1	1	0	11	4.91332	54.5833	0	0	0	1
15367954	29492843	34249767	72	1	1	15	2	36	2	27	31	77	70	8	2.49	80	7.5	14	3.5	4	0.7	34	1.6	4.4	134	6	17.2	0	0	1	0	0	0	0	0	0	1	1	0	1	0	0	5	5.46295	6.75	0	0	0	0
16170639	29513360	35642229	80	0	2	15	0	43	2	50	82	95	106	21	4.64	157	7.7	102	2.6	39.2308	1.8	121.1	1.5	3.6	152	19	16.9	0	0	1	0	0	0	0	0	0	1	0	1	1	0	0	7	7.7089	18.875	0	1	1	1
17931543	29515021	34281186	62	1	2	12	2	25	2	20	38	108	72	17	5.02	345	13.9	20	4.3	4.65116	1.1			4.3	143	14		0	0	0	0	1	0	0	0	0	1	1	1	1	0	0	10	8.81332	8.83333	0	0	1	1
15746236	29529348	33876315	64	0	1	15	3	38	2	45	89	80	89	20	4.45	243	11.3	16	2.6	6.15385	0.7	29.6	1	4	140	14	11	0	1	0	1	0	0	0	0	0	1	0	0	1	1	0	5	20.7364	25.5833	0	0	0	0
16070557	29538107	31122647	89	0	1	15	1	44	2	44	48	75	71	13	3.57	176	9.6	16	3.6	4.44444	1.2	150	1.7	3.6	137	9	18	0	0	1	0	0	1	0	1	1	0	1	1	1	0	0	11	3.7063	6.70833	0	0	0	0
13192655	29542181	33657066	75	1	3	8	6	44	4	30	64	85	110	23	2.27	89	0.5	18	2.8	6.42857	1.6	26.6	1.2	3.8	135	11	13.3	0	0	0	1	1	0	0	0	0	0	1	0	1	1	0	12	1.75508	9.70833	0	0	0	0
10398564	29554341	36209516	91	0	1	12	3	29	2	36	49	111	85	18	3.32	227	8.3	14	3.7	3.78378	0.5	26.4	1.3	3.7	138	16	15.2	1	0	1	0	0	1	0	0	0	0	0	0	0	0	0	7	1.01737	9.91667	0	0	0	0
14578724	29554396	31504359	70	0	2	14	1	21	3	25	33	112	103	19	4.76	264	16	23	4	5.75	0.8	150	1.4	4.1	140	19	150	0	0	0	1	0	0	0	0	0	0	0	0	0	0	0	9	1.59905	8.41667	0	0	0	0
15331463	29565084	38941606	57	0	3	11	1	44	3	52	78	105	132	17	3.64	207	19.5	17	2.3	7.3913	1.6	22.8	1.6	4.2	121	18	17.2	0	0	0	1	1	0	0	0	0	1	0	0	1	1	0	7	8.57654	74.5833	0	0	0	0
19174297	29567242	35289535	65	0	3	15	2	34	2	21	23	90	78	17	3.21	289	13.2	8	3.3	2.42424	0.5	110.6	1.1	3.5	110	17	12.2	0	0	0	0	0	0	0	0	0	1	0	0	1	1	0	5	1.24459	11.375	0	0	0	1
19787228	29570125	35856224	82	0	3	15	0	54	3	47	58	87	115	17	3.88	238	7.8	18	3	6	0.5	35.6	4.3	4.4	141	11	41.1	0	0	1	0	1	1	0	0	0	1	0	0	1	1	0	8	7.89568	23.75	0	0	1	1
11685402	29576388	37016631	30	1	2	13	0	21	3	43	83	75	87	21	3.75	214	4.8	8	3.2	2.5	0.8	25.3	1.4	4.1	140	17	14.6	0	1	0	0	0	0	0	0	0	0	0	0	0	1	0	2	16.7129	16.75	0	0	0	0
15246491	29591261	37092586	47	0	3	15	0	23	0	17	17	81	83	20	3.3	186	6.9	7	3.5	2	0.7	23.8	1.2	4.2	139	11	12.8	0	0	0	0	0	0	0	0	0	0	0	0	0	0	0	2	2.89579	2.83333	0	0	0	0
10401337	29595723	38400142	62	1	2	13	1	54	2	28	60	107	89	14	3.53	194	11.2	159	2.6	61.1538	33.1	22.5	1.4	5.5	137	30	14.5	0	0	1	0	0	0	0	0	0	1	0	1	1	0	0	13	9.73775	30.7917	0	0	0	1
19277070	29606738	37519861	26	1	1	12	0	19	4	29	49	62	118	23	3.52	24	12.4	14	2.6	5.38462	0.9	28.9	1.3	3.8	135	6	13.7	0	0	0	0	0	0	0	0	0	0	0	0	0	1	1	1	3.16101	9.08333	0	0	0	0
19045978	29612250	35488173	44	1	3	14	1	15	2	28	75	101	73	9	4.77	234	15.4	5	4.3	1.16279	0.7	21.6	1.1	3.8	137	13	12	0	0	1	0	0	0	0	0	0	1	1	0	1	1	0	2	6.1675	5.25	1	1	1	1
11020841	29619618	37245262	58	1	1	15	0	17	3	32	55	82	74	18	4.7	295	13.3	13	2.7	4.81481	1	28.2	1.2	4.6	137	17	13	0	0	0	0	0	0	0	0	0	1	1	0	1	1	0	5	34.491	42.0417	0	0	0	0
12911473	29625200	36376575	80	1	1	6	3	45	3	44	72	100	88	22	4.15	173	6.3	16	3.5	4.57143	0.9	27.2	1.1	3.6	141	15	12.2	1	0	1	0	0	1	0	0	0	1	0	0	1	1	0	5	41.3469	40.5	1	0	1	1
15585720	29638262	36722914	74	0	1	15	0	23	1	20	22	116	76	19	4.13	106	10.6	24	4	6	1	25.9	0.9	3.8	141	17	10.2	0	0	1	0	0	0	0	0	0	0	0	0	0	0	0	6	5.8694	5.83333	0	0	0	1
13663156	29649546	33982123	76	1	1	15	2	27	2	30	52	113	80	19	4.31	71	4.3	18	4.6	3.91304	1.1	30.4	1.6	3.4	136	12	17.9	0	0	1	0	0	1	0	0	0	0	1	1	0	0	0	7	2.41587	27.2083	0	0	0	1
15666713	29656432	39340321	80	0	2	14	1	26	2	33	17	70	61	21	4.51	175	6.5	15	4	3.75	0.7	28.1	1.1	4.4	144	13	11.4	0	0	0	1	0	0	0	0	0	0	0	0	0	0	0	8	2.17234	3.16667	0	0	0	0
10347234	29659942	35242188	91	0	1	15	4	47	3	30	50	73	112	16	2.86	181	6.9	19	3.1	6.12903	1	150	1.5	3.4	148	24	16.6	0	0	0	0	0	1	0	0	0	1	0	0	1	1	0	7	20.2655	31	0	0	1	1
16141276	29664658	38540107	85	0	3	11	2	35	2	27	40	121	82	15	3.85	248	9.5	19	4	4.75	1.4	76	1	4.5	139	18	11	0	0	1	0	0	1	0	0	0	1	0	1	1	0	0	10	2.87562	14.5833	0	0	0	0
13659211	29666309	33383710	88	0	1	11	0	44	2	32	50	74	62	15	3.54	143	11	19	3.1	6.12903	1	29.4	1.2	4.4	139	11	13	0	0	0	0	1	0	0	0	0	0	1	0	0	0	0	8	2.96749	20.4583	0	0	0	0
18486555	29674405	31441718	48	1	1	15	3	34	3	26	81	82	99	21	3.83	168	27.3	46	2.9	15.8621	1.5	48	1.6	5.6	129	22	17.8	1	0	0	0	1	1	0	0	0	1	0	0	1	1	0	6	39.8462	115.667	0	0	0	0
11921090	29678569	33052201	72	1	1	9	3	39	3	35	74	80	88	24	4.59	233	22.8	16	4.2	3.80952	0.8	26.8	1.2	3.8	138	18	12.5	0	0	1	0	0	0	0	0	0	0	1	0	0	0	0	7	1.25478	1.54167	0	1	1	1
13504697	29683002	32659018	74	0	3	15	0	46	3	27	42	105	90	19	2.96	43	228.6	10	3.1	3.22581	0.6	27.5	1.4	2.5	138	13	14.9	0	0	1	0	0	0	0	0	0	0	0	0	0	1	0	7	1.47191	32.5	0	0	0	1
12755484	29683983	35054910	55	0	1	15	0	18	3	36	34	107	78	24	4.34	265	10.9	10	4	2.5	0.8	25.6	1.2	3.9	142	12	13.4	0	0	0	0	0	0	0	0	0	1	0	0	1	0	0	5	6.71443	6.83333	0	0	0	0
13351976	29687730	38406578	78	0	1	15	0	48	2	33	43	75	62	18	4.21	131	10.7	17	3.3	5.15152	0.8	44.4	3.2	7.1	136	14	34.2	0	0	1	0	0	1	0	1	0	1	0	0	1	1	0	8	5.85288	31.125	0	0	0	0
18275403	29711357	36665760	79	0	1	9	1	37	2	35	31	64	76	26	4.47	204	13.8	17	3.4	5	1.1	22.4	1.2	3.6	148	13	14	0	0	0	1	0	0	0	0	0	1	0	0	1	0	0	7	2.8881	24.1667	0	0	0	0
16550251	29729904	39167427	74	0	1	15	0	42	2	39	32	80	86	18	3.62	185	10	11	3	3.66667	0.6	26.3	1.1	2.8	141	11	11.6	0	0	1	1	0	1	0	0	0	1	0	0	1	0	0	6	1.13963	19.7917	0	0	0	0
19064463	29739216	33590237	60	1	3	14	1	23	1	24	27	89	59	17	4.89	234	11.1	22	3.7	5.94595	0.8	23.8	1.1	6.8	136	11	12	0	0	0	0	0	0	0	0	0	1	1	0	1	0	0	6	3.20256	13	0	0	0	0
10915432	29745343	37521179	63	0	3	15	0	25	2	32	32	73	73	17.5	4.7	182	15.2	10	2.8	3.57143	0.7	33.7	1.1	3.9	137	11	11.5	0	0	0	0	0	0	0	0	0	1	0	0	1	1	0	6	8.89778	39.0833	0	0	0	0
17894113	29746400	36783761	84	1	3	15	0	46	3	38	57	82	100	21	2.27	252	17.1	45	2.4	18.75	0.8	25.7	1.3	4.3	138	5	13.7	0	0	0	0	1	1	0	0	0	1	1	0	1	0	0	10	2.8938	26.7917	0	0	0	1
16082951	29748082	32547917	83	0	1	13	6	76	2	44	84	86	87	17	3.32	136	19.9	41	2.9	14.1379	2.7	20	1.4	5.4	142	20	15.3	0	1	0	1	0	0	0	0	0	1	0	0	1	0	0	10	3.08277	3.5	0	1	1	1
16573940	29753903	30834519	61	1	1	11	2	30	1	24	38	81	69	23	3.63	205	9.8	10	3.9	2.5641	1	27	1.2	4.1	143	11	12.9	0	0	0	0	1	1	0	0	0	0	1	0	0	0	0	10	4.9608	21	0	0	0	0
17507977	29754612	36582473	68	0	3	15	1	28	2	33	44	114	76	16	4.22	169	9.8	15	4	3.75	0.7	26.5	1	3.7	140	15	10.9	0	0	1	0	0	0	0	0	0	0	0	0	0	1	0	4	12.5984	14.7917	0	1	1	1
11843475	29756945	32821521	61	1	1	15	0	25	2	32	37	109	112	16	4.06	182	9	33	3.5	9.42857	2	53.2	1.2	4.4	143	17	12.6	0	0	0	1	1	0	1	0	0	1	1	0	1	1	1	11	18.0975	24.4167	0	0	0	0
19838061	29757519	34734214	76	0	3	15	4	41	4	30	37	91	90	20	2.2	53	8.4	17	3.1	5.48387	0.6	53.4	2	5.8	140	12	22	0	0	0	0	1	1	0	0	0	1	0	0	1	1	1	7	1.34712	63.625	0	0	0	1
18287805	29758401	32759473	91	0	3	15	0	26	1	19	21	98	63	13	4.62	259	6.5	9	4	2.25	1	28.2	1	4	133	15	11.2	0	0	0	0	0	0	0	0	0	0	1	1	0	0	0	7	1.01232	4.20833	0	0	0	0
13561377	29760606	31279533	72	0	3	11	3	22	2	15	38	95	77	22	3.69	108	15.6	18	4	4.5	0.9	26.6	1.3	4	139	16	14.1	0	0	0	1	0	0	0	0	1	1	1	0	1	0	1	14	5.43389	8.70833	0	0	0	0
10454216	29763497	36268474	64	1	1	15	1	48	2	23	44	61	74	25	2.72	268	12.3	13	2.3	5.65217	0.8	31.7	0.9	5.4	123	13	9.9	0	0	1	0	0	1	0	0	1	1	0	1	1	0	0	7	1.9163	86.5417	0	0	1	1
13125429	29780701	30336639	54	1	1	14	1	21	3	24	35	125	94	13	4.26	307	14.4	12	4.2	2.85714	0.7	27.3	1.1	3.7	135	19	12.3	0	0	1	0	0	0	0	0	0	0	0	0	0	0	0	5	2.03318	6.91667	0	0	0	0
17741087	29781059	35162517	74	0	1	15	0	29	2	36	71	94	97	21	3.89	191	11	23	3.4	6.76471	1	35.5	2.3	3.5	143	16	25.1	0	1	1	0	0	1	0	0	0	1	1	0	1	1	0	5	30.6225	40.5417	0	0	1	1
18541229	29798950	35797780	71	1	3	15	0	25	4	46	59	99	59	15	3.54	181	10.5	23	3.7	6.21622	0.9	28.2	1.4	3.9	138	12	15.7	0	1	0	0	0	0	0	0	0	1	0	0	1	1	0	5	13.2281	23.7917	0	1	1	1
17142353	29803593	33931130	80	0	3	15	0	33	2	37	36	88	102	13	4.32	268	9.7	22	4.4	5	0.8	25.5	1.2	3.9	143	12	13.4	0	0	1	0	0	1	0	0	0	0	1	0	0	0	0	8	3.54936	3.625	0	0	0	0
19137460	29806621	34859185	46	0	3	15	3	29	3	39	70	106	70	15	3.63	245	19.3	11	4.1	2.68293	0.8	93.6	1.2	3.7	141	19	12.5	0	0	0	0	0	0	0	0	0	1	0	0	1	1	0	5	6.86035	9.75	0	0	0	0
14571859	29814524	38512671	67	1	3	15	0	24	2	32	36	107	81	18	4.29	194	5.1	16	3.3	4.84848	0.8	34.5	1.1	4.6	138	15	12.3	0	0	1	1	0	1	0	0	0	1	1	1	1	0	0	8	1.76095	24.7083	0	0	1	1
10909143	29830422	39552350	78	0	1	12	5	47	2	37	74	89	75	25	3.51	53	3.1	50	2.1	23.8095	1.3	47.5	1.36	5.2	127	14	14.9	0	1	1	0	0	0	0	0	0	1	0	1	1	1	0	6	2.60271	8.33333	0	1	1	1
18048640	29832489	35348517	54	1	3	9	3	37	3	36	49	75	49	14	3.45	210	5.8	8	3.4	2.35294	0.3	30.8	1	3.9	144	15	11.3	0	0	0	0	1	0	0	0	0	1	1	0	1	1	0	6	12.3487	22.875	0	0	0	1
10683515	29833037	31779195	65	0	3	15	0	46	3	55	96	100	97	33	4.84	187	5.7	26	3.2	8.125	1	31.8	1.1	4.5	134	16	11.6	0	0	0	1	0	0	0	0	0	1	0	0	1	1	0	6	20.9231	54.125	0	0	0	0
12564356	29834594	35334177	25	0	1	15	0	21	4	54	82	84	114	25	4.17	71	14.4	17	3.4	5	0.9	29.7	1.6	2.7	134	14	17	0	1	0	0	0	0	0	0	0	0	0	0	0	1	1	2	5.60698	17.625	0	0	0	0
10706693	29836224	36701420	70	0	3	12	2	41	1	32	52	93	79	11	4.26	155	8.2	17	4	4.25	0.5	27.1	1.3	3.6	142	19	13.8	0	1	1	0	0	1	0	0	0	0	0	0	0	0	0	7	4.55038	14.0417	0	0	0	0
13190496	29844431	38725902	78	0	1	13	1	27	2	38	43	96	96	21	4.72	277	7.9	19	3.3	5.75758	0.5	55.4	2.1	4.1	135	15	22.9	0	0	1	0	0	1	0	0	0	1	0	1	1	1	0	10	1.58163	15.6667	0	0	0	0
16387539	29848278	34757834	89	0	1	13	1	54	2	34	62	86	89	20	4.24	329	7.4	51	3.3	15.4545	1.3	28.7	1.4	3.9	145	12	15.6	0	0	1	0	1	1	0	0	1	1	1	1	1	1	0	15	4.93456	26.6667	0	0	0	1
12690798	29851457	31190285	67	1	1	15	5	51	4	62	119	82	80	17	4.25	143	24.4	25	3.1	8.06452	1.7	31.5	1.9	4	139	12	21	0	0	1	1	0	1	0	0	0	1	1	0	1	1	0	11	17.0204	24.0833	0	0	0	0
10139790	29854528	37917876	83	0	2	9	3	34	2	28	45	95	76	15	4.3	287	12.6	19	3.9	4.87179	0.7	24.8	1.1	3.8	140	11	12.2	0	0	1	0	0	1	0	0	0	1	1	0	1	0	0	6	3.19889	52.25	0	0	0	0
16410231	29866901	36804468	63	0	1	15	0	27	3	55	86	110	73	14	4.62	323	12.3	11	2.7	4.07407	0.5	25.2	1.3	3.2	143	10	14.6	0	0	1	1	0	1	0	0	0	1	1	0	1	1	0	6	18.699	18.75	0	0	0	0
17421663	29871415	35817020	66	1	1	15	0	43	3	54	103	88	112	25	3.76	53	2.5	17	3.1	5.48387	1	34.5	1	3.1	119	11	11	0	0	0	0	0	0	0	0	0	1	0	0	1	1	0	6	12.1454	23.875	0	0	0	0
17395049	29880166	33387861	88	1	3	15	0	29	3	33	46	106	73	16	5.23	299	13.6	13	4.2	3.09524	1.2	31.4	1.3	3.7	141	19	14.5	0	0	1	1	0	1	0	0	0	1	1	0	1	1	0	8	2.1896	4.83333	0	0	0	0
11022245	29881372	31599600	60	1	1	15	4	56	3	51	115	59	91	29	3.17	216	13	99	2.6	38.0769	2.8	27.9	1.8	5.2	140	18	18.9	0	0	1	0	1	0	0	0	0	1	1	0	1	1	1	7	8.5737	13.375	0	0	0	0
18754526	29881870	36759720	52	1	3	15	0	15	2	20	17	109	61	17	5.37	258	13.7	15	4.3	3.48837	0.6	29.2	1.1	3.8	138	15	11.5	0	0	1	0	0	0	0	0	0	0	1	0	0	0	0	3	7.9533	11.8333	0	0	0	0
12478513	29897922	31920220	57	0	3	15	0	78	3	50	108	75	93	18	3.02	287	16.3	28	2.3	12.1739	0.5	25.6	1.8	5.6	135	18	19.9	0	1	0	0	0	0	0	0	1	1	0	1	1	1	1	10	10.1696	17.9167	0	0	0	1
13231077	29915974	30324975	91	0	1	12	2	45	3	37	44	121	99	26	4.21	288	15.4	21	4.1	5.12195	1.1	25.5	1.1	4	137	19	11.4	0	0	0	0	1	0	0	0	0	1	1	0	1	1	0	8	5.79995	5.83333	0	0	0	0
10898763	29922477	34010299	77	1	2	15	0	33	1	31	37	79	64	19	4.51	183	8.2	22	3.3	6.66667	1.6	30.6	1.4	3.7	143	20	15.6	0	0	1	1	1	1	0	0	0	1	1	1	1	0	0	10	4.67422	4.66667	0	0	0	0
12771280	29927120	37039759	53	0	1	15	0	13	3	23	22	99	91	14	3.52	262	7.2	12	3.6	3.33333	0.8	39.3	1	3.9	139	16	11.2	0	0	1	0	0	0	0	0	0	1	1	0	1	1	0	5	5.00183	15.9583	0	0	0	0
18391494	29930699	39476437	69	1	1	15	2	44	3	35	31	78	101	24	3.35	275	22.8	24	2.6	9.23077	0.7	25.9	1.3	3.3	140	8	14.4	0	0	1	0	0	1	0	0	0	1	1	1	1	0	1	12	1.74059	58.75	0	0	1	1
19638294	29934193	30496124	33	0	1	15	0	17	1	26	30	100	87	19	4.23	200	6.5	12	4.4	2.72727	0.8	25.8	1	4.1	140	10	11.1	0	0	0	0	0	0	0	0	0	0	0	0	0	0	0	1	2.67026	3.58333	0	0	0	0
11597547	29934791	36974080	78	0	2	15	0	35	2	30	37	93	93	26	3.73	275	6.3	14	3.4	4.11765	0.7	31.4	1.2	5	141	9	12.7	0	0	1	0	0	0	0	0	0	0	0	1	0	0	0	9	1.92474	33.4167	0	0	0	0
12835204	29939761	36742211	64	1	1	15	5	62	3	42	61	49	84	16	3.84	286	19.2	57	3.5	16.2857	8.1	37.3	1.3	3.3	144	33	13.7	0	0	0	1	1	1	0	0	0	1	1	0	1	1	0	12	4.87734	7.08333	1	1	1	1
17201240	29943527	36946563	63	0	1	14	1	39	2	24	43	90	66	16	2.73	127	10.7	20	4	5	0.8	28.6	1.1	4.3	136	15	12.4	0	0	0	0	0	0	0	0	0	0	0	1	0	0	0	10	1.95683	25.375	0	1	1	1
18801749	29949595	36111383	91	0	1	9	0	36	2	31	56	115	107	22	3.4	141	11.2	22	2.9	7.58621	0.7	105.3	1.5	4.1	145	18	15.8	0	0	0	0	1	1	0	0	0	0	0	0	0	1	0	8	3.05726	21.125	0	0	0	1
19102033	29950776	31259441	54	0	3	15	6	41	3	58	96	102	122	24	4.38	113	5.7	16	2.5	6.4	1.3	33	1.1	4.3	147	11	11.8	0	0	0	1	1	0	0	0	0	1	1	0	1	1	0	8	56.9003	56.75	1	0	1	1
12532271	29953563	38164963	58	1	2	15	1	19	3	43	30	85	74	16	5.15	151	6.4	16	4.3	3.72093	1.3	26	1.3	3.3	145	18	13.7	1	0	0	1	0	0	0	0	0	1	0	0	1	1	0	6	7.82808	16.7083	0	0	0	0
19108128	29953840	39838376	73	0	3	11	2	38	3	23	42	87	81	21	3.21	199	10.9	26	2.8	9.28571	0.6	24.1	0.9	3.6	134	16	9.6	0	0	0	0	0	0	0	0	1	0	1	0	0	0	0	8	2.26299	12.5417	0	0	0	0
18593475	29954806	30044685	74	1	1	14	1	59	3	50	134	60	132	19	5.14	94	9.9	113	3.1	36.4516	2.9	39.4	3.1	4.8	138	19	34.5	0	0	0	1	1	1	0	0	0	1	0	0	1	1	0	8	8.01552	7.875	1	1	1	1
16555711	29962613	38093830	33	0	1	15	4	26	4	33	62	62	88	16	3.74	20	2.8	9	3.2	2.8125	0.7	48.4	2.1	3.8	150	16	23.2	0	0	0	0	0	0	0	0	0	1	0	0	1	1	0	1	19.5563	35.625	0	0	0	0
15874340	29974203	30482009	55	0	1	14	0	17	3	35	28	94	92	21	3.66	342	5.7	5	3.1	1.6129	0.6	21.8	1	3.5	139	16	10.5	0	0	1	0	0	0	0	0	0	0	1	0	0	0	0	5	2.8922	7.83333	0	0	0	0
12136570	29992577	31780258	56	1	2	15	2	19	4	34	41	81	115	29	4.93	223	8.9	10	3.9	2.5641	1.6	43	1.2	3.8	140	18	13	0	1	0	1	0	0	0	0	0	1	0	0	1	1	0	4	4.65482	28.875	0	0	0	0
[truncated: 1 more columns]
