# Supplementary material for: Association of the blood urea nitrogen to serum albumin ratio and all-cause mortality in critical ill acute ischemic stroke patients: a retrospective cohort study of MIMIC-IV database 3.0
Source: Front Nutr. 2025 Jan 7;11:1509284. doi: 10.3389/fnut.2024.1509284 (PMC11747420; doi:10.3389/fnut.2024.1509284)
Supplement: Supplementary file 1 [file Data_Sheet_1.ZIP › Analysis.R]

library(cutoff)
library(survival)
library(survminer)

rm(list=ls())
setwd("D:\\116 缺血性卒中与BAR")

mydata <- read.csv("plot.csv", header = T, sep=",")
head(mydata)

res.cut <- surv_cutpoint(mydata, time = "death_30d_dd", event = "death_30d",
                         variables = c("BAR")
)
summary(res.cut)

plot(res.cut, "BAR", palette = "jco")


library(MatchIt) 
library(cobalt)
library(tableone)
library(survey) 
library(MatchIt)
library(reportReg)
library(survival)
library(MASS)
library(magrittr)
library(rms)
library(VIM)#加载软件包

rm(list=ls())
setwd("D:\\116 缺血性卒中与BAR")

a <- read.csv("plot.csv", header = T, sep=",")
head(a)

a$gender <-factor(a$gender,levels=c(0,1),labels=c("Female","Male"))
a$race <-factor(a$race,levels=c(1,2,3),labels=c("ASIAN","BLACK","WHITE"))
a$hypertension <-factor(a$hypertension,levels=c(0,1),labels=c("No","Yes"))
a$diabetes <-factor(a$diabetes,levels=c(0,1),labels=c("No","Yes"))
a$HF <-factor(a$HF,levels=c(0,1),labels=c("No","Yes"))
a$thrombolysis <-factor(a$thrombolysis,levels=c(0,1),labels=c("No","Yes"))
a$thrombectomy <-factor(a$thrombectomy,levels=c(0,1),labels=c("No","Yes"))

m.out <- matchit(bar_c ~ age + gender + race + hypertension + diabetes + HF + thrombolysis + 
                   thrombectomy + sofa + mbp + rbc + wbc, 
                 data = a,
                 method = "nearest", 
                 distance = "glm",
                 link="logit",
                 replace = F,
                 ratio=1,
                 caliper=0.2,
                 std.caliper=T)

m.sum<-summary(m.out)
m.sum
plot(m.sum)

new.names <- c(age="Age",
               gender="Gender",
               race="Race",
               hypertension="Hypertension",
               diabetes="Diabetes",
               HF="HF",
               thrombolysis="Thrombolysis",
               thrombectomy="Thrombectomy",
               sofa="SOFA",
               mbp="MBP",
               rbc="RBC",
               wbc="WBC"
)

love.plot(m.out,binary="std",
          var.names=new.names,
          line=TRUE,
          colors=c("#0073C2FF", "#EFC000FF"))

matchdata=match.data(m.out)

library(foreign)
library(survival)
library(survminer)
library(ggplot2)
library(ggpubr)
library(magrittr)

fit<-survfit(Surv(icu_death_dd,icu_death)~bar_c,data=matchdata)
ggsurvplot(fit,data=matchdata,
           xlim=c(0,30),break.x.by=5,censor.shape="|", 
           ylim=c(0.4,1),
           censor.size = 0.5,
           pval = TRUE,
           pval.coord=c(0.6,0.6),
           palette = "jco",
           legend.labs=c("Low","High"),
           legend.title="BAR",risk.table=TRUE,risk.table.title=NULL,
           conf.int=FALSE,xlab="Time(Days)",
           risk.table.height=0.3,risl.table.col='black',
           risk.table.fontsize=4,risk.table.y.text=TRUE,risk.table.font.y.text=6,risk.table.y.text.col=FALSE,
           font.legend=c(12,'plain','black'),font.main=c(12,'plain','black'),
           font.x=c(12,'plain','black'),font.y=c(12,'plain','black')
)


fit<-survfit(Surv(death_30d_dd,death_30d)~bar_c,data=matchdata)
ggsurvplot(fit,data=matchdata,
           xlim=c(0,30),break.x.by=5,censor.shape="|", 
           ylim=c(0.4,1),
           censor.size = 0.5,
           pval = TRUE,
           pval.coord=c(0.6,0.6),
           palette = "jco",
           legend.labs=c("Low","High"),
           legend.title="BAR",risk.table=TRUE,risk.table.title=NULL,
           conf.int=FALSE,xlab="Time(Days)",
           risk.table.height=0.3,risl.table.col='black',
           risk.table.fontsize=4,risk.table.y.text=TRUE,risk.table.font.y.text=6,risk.table.y.text.col=FALSE,
           font.legend=c(12,'plain','black'),font.main=c(12,'plain','black'),
           font.x=c(12,'plain','black'),font.y=c(12,'plain','black')
)


fit<-survfit(Surv(death_90d_dd,death_90d)~bar_c,data=matchdata)
ggsurvplot(fit,data=matchdata,
           xlim=c(0,90),break.x.by=10,censor.shape="|", 
           ylim=c(0.4,1),
           censor.size = 0.5,
           pval = TRUE,
           pval.coord=c(0.6,0.5),
           palette = "jco",
           legend.labs=c("Low","High"),
           legend.title="BAR",risk.table=TRUE,risk.table.title=NULL,
           conf.int=FALSE,xlab="Time(Days)",
           risk.table.height=0.3,risl.table.col='black',
           risk.table.fontsize=4,risk.table.y.text=TRUE,risk.table.font.y.text=6,risk.table.y.text.col=FALSE,
           font.legend=c(12,'plain','black'),font.main=c(12,'plain','black'),
           font.x=c(12,'plain','black'),font.y=c(12,'plain','black')
)


fit<-survfit(Surv(death_365d_dd,death_365d)~bar_c,data=matchdata)
ggsurvplot(fit,data=matchdata,
           xlim=c(0,365),break.x.by=90,censor.shape="|", 
           ylim=c(0.2,1),
           censor.size = 0.5,
           pval = TRUE,
           pval.coord=c(0.6,0.4),
           palette = "jco",
           legend.labs=c("Low","High"),
           legend.title="BAR",risk.table=TRUE,risk.table.title=NULL,
           conf.int=FALSE,xlab="Time(Days)",
           risk.table.height=0.3,risl.table.col='black',
           risk.table.fontsize=4,risk.table.y.text=TRUE,risk.table.font.y.text=6,risk.table.y.text.col=FALSE,
           font.legend=c(12,'plain','black'),font.main=c(12,'plain','black'),
           font.x=c(12,'plain','black'),font.y=c(12,'plain','black')
)


library(survival)
library(survminer)
library(ggplot2)
library(ggpubr)
library(magrittr)

rm(list=ls())
setwd("D:\\116 缺血性卒中与BAR")

a <- read.csv("plot.csv", header = T, sep=",")
head(a)

a$bar_q3 <-factor(a$bar_q3,levels=c(0,1,2),labels=c("T1","T2","T3"))
a$bar_q3<- relevel(a$bar_q3,ref='T1')


fit<-survfit(Surv(icu_death_dd,icu_death)~bar_q3,data=a)
ggsurvplot(fit,data=a,
           xlim=c(0,30),break.x.by=5,censor.shape="|", 
           ylim=c(0.5,1),
           censor.size = 0.5,
           pval = TRUE,
           pval.coord=c(0.6,0.6),
           palette = "jco",
           legend.labs=c("T1","T2","T3"),
           legend.title="BAR",risk.table=TRUE,risk.table.title=NULL,
           conf.int=FALSE,xlab="Time(Days)",
           risk.table.height=0.3,risl.table.col='black',
           risk.table.fontsize=4,risk.table.y.text=TRUE,risk.table.font.y.text=6,risk.table.y.text.col=FALSE,
           font.legend=c(12,'plain','black'),font.main=c(12,'plain','black'),
           font.x=c(12,'plain','black'),font.y=c(12,'plain','black')
)


fit<-survfit(Surv(death_30d_dd,death_30d)~bar_q3,data=a)
ggsurvplot(fit,data=a,
           xlim=c(0,30),break.x.by=5,censor.shape="|", 
           ylim=c(0.5,1),
           censor.size = 0.5,
           pval = TRUE,
           pval.coord=c(0.6,0.6),
           palette = "jco",
           legend.labs=c("T1","T2","T3"),
           legend.title="BAR",risk.table=TRUE,risk.table.title=NULL,
           conf.int=FALSE,xlab="Time(Days)",
           risk.table.height=0.3,risl.table.col='black',
           risk.table.fontsize=4,risk.table.y.text=TRUE,risk.table.font.y.text=6,risk.table.y.text.col=FALSE,
           font.legend=c(12,'plain','black'),font.main=c(12,'plain','black'),
           font.x=c(12,'plain','black'),font.y=c(12,'plain','black')
)


fit<-survfit(Surv(death_90d_dd,death_90d)~bar_q3,data=a)
ggsurvplot(fit,data=a,
           xlim=c(0,90),break.x.by=10,censor.shape="|", 
           ylim=c(0.5,1),
           censor.size = 0.5,
           pval = TRUE,
           pval.coord=c(0.6,0.6),
           palette = "jco",
           legend.labs=c("T1","T2","T3"),
           legend.title="BAR",risk.table=TRUE,risk.table.title=NULL,
           conf.int=FALSE,xlab="Time(Days)",
           risk.table.height=0.3,risl.table.col='black',
           risk.table.fontsize=4,risk.table.y.text=TRUE,risk.table.font.y.text=6,risk.table.y.text.col=FALSE,
           font.legend=c(12,'plain','black'),font.main=c(12,'plain','black'),
           font.x=c(12,'plain','black'),font.y=c(12,'plain','black')
)


fit<-survfit(Surv(death_365d_dd,death_365d)~bar_q3,data=a)
ggsurvplot(fit,data=a,
           xlim=c(0,365),break.x.by=90,censor.shape="|", 
           ylim=c(0.2,1),
           censor.size = 0.5,
           pval = TRUE,
           pval.coord=c(0.6,0.4),
           palette = "jco",
           legend.labs=c("T1","T2","T3"),
           legend.title="BAR",risk.table=TRUE,risk.table.title=NULL,
           conf.int=FALSE,xlab="Time(Days)",
           risk.table.height=0.3,risl.table.col='black',
           risk.table.fontsize=4,risk.table.y.text=TRUE,risk.table.font.y.text=6,risk.table.y.text.col=FALSE,
           font.legend=c(12,'plain','black'),font.main=c(12,'plain','black'),
           font.x=c(12,'plain','black'),font.y=c(12,'plain','black')
)


fit<-survfit(Surv(icu_death_dd,icu_death)~bar_c,data=a)
ggsurvplot(fit,data=a,
           xlim=c(0,30),break.x.by=5,censor.shape="|", 
           ylim=c(0.4,1),
           censor.size = 0.5,
           pval = TRUE,
           pval.coord=c(0.6,0.6),
           palette = "jco",
           legend.labs=c("Low","High"),
           legend.title="BAR",risk.table=TRUE,risk.table.title=NULL,
           conf.int=FALSE,xlab="Time(Days)",
           risk.table.height=0.3,risl.table.col='black',
           risk.table.fontsize=4,risk.table.y.text=TRUE,risk.table.font.y.text=6,risk.table.y.text.col=FALSE,
           font.legend=c(12,'plain','black'),font.main=c(12,'plain','black'),
           font.x=c(12,'plain','black'),font.y=c(12,'plain','black')
)


fit<-survfit(Surv(death_30d_dd,death_30d)~bar_c,data=a)
ggsurvplot(fit,data=a,
           xlim=c(0,30),break.x.by=5,censor.shape="|", 
           ylim=c(0.4,1),
           censor.size = 0.5,
           pval = TRUE,
           pval.coord=c(0.6,0.6),
           palette = "jco",
           legend.labs=c("Low","High"),
           legend.title="BAR",risk.table=TRUE,risk.table.title=NULL,
           conf.int=FALSE,xlab="Time(Days)",
           risk.table.height=0.3,risl.table.col='black',
           risk.table.fontsize=4,risk.table.y.text=TRUE,risk.table.font.y.text=6,risk.table.y.text.col=FALSE,
           font.legend=c(12,'plain','black'),font.main=c(12,'plain','black'),
           font.x=c(12,'plain','black'),font.y=c(12,'plain','black')
)


fit<-survfit(Surv(death_90d_dd,death_90d)~bar_c,data=a)
ggsurvplot(fit,data=a,
           xlim=c(0,90),break.x.by=10,censor.shape="|", 
           ylim=c(0.4,1),
           censor.size = 0.5,
           pval = TRUE,
           pval.coord=c(0.6,0.5),
           palette = "jco",
           legend.labs=c("Low","High"),
           legend.title="BAR",risk.table=TRUE,risk.table.title=NULL,
           conf.int=FALSE,xlab="Time(Days)",
           risk.table.height=0.3,risl.table.col='black',
           risk.table.fontsize=4,risk.table.y.text=TRUE,risk.table.font.y.text=6,risk.table.y.text.col=FALSE,
           font.legend=c(12,'plain','black'),font.main=c(12,'plain','black'),
           font.x=c(12,'plain','black'),font.y=c(12,'plain','black')
)


fit<-survfit(Surv(death_365d_dd,death_365d)~bar_c,data=a)
ggsurvplot(fit,data=a,
           xlim=c(0,365),break.x.by=90,censor.shape="|", 
           ylim=c(0.2,1),
           censor.size = 0.5,
           pval = TRUE,
           pval.coord=c(0.6,0.4),
           palette = "jco",
           legend.labs=c("Low","High"),
           legend.title="BAR",risk.table=TRUE,risk.table.title=NULL,
           conf.int=FALSE,xlab="Time(Days)",
           risk.table.height=0.3,risl.table.col='black',
           risk.table.fontsize=4,risk.table.y.text=TRUE,risk.table.font.y.text=6,risk.table.y.text.col=FALSE,
           font.legend=c(12,'plain','black'),font.main=c(12,'plain','black'),
           font.x=c(12,'plain','black'),font.y=c(12,'plain','black')
)
