# Supplementary material for: Association of the blood urea nitrogen to serum albumin ratio and all-cause mortality in critical ill acute ischemic stroke patients: a retrospective cohort study of MIMIC-IV database 3.0
Source: Front Nutr. 2025 Jan 7;11:1509284. doi: 10.3389/fnut.2024.1509284 (PMC11747420; doi:10.3389/fnut.2024.1509284)
Supplement: Supplementary file 1 [file Data_Sheet_1.ZIP › Analysis.sas]

proc import datafile='D:\È±ÑªÐÔ×äÖÐÓëBAR.xlsx' out=a0 dbms=excel replace;
run;

data a;set a0;
if bar<10.42 then bar_c=0;
else bar_c=1;
label bar_c="bar 0.<10.42 1.>=10.42";

icu_death=icu_mort;
icu_death_dd=icu_los;

if death_30d=1 then death_30d_dd=death_time;
else if death_30d=0 then death_30d_dd=30;

if death_90d=1 then death_90d_dd=death_time;
else if death_90d=0 then death_90d_dd=90;

if death_365d=1 then death_365d_dd=death_time;
else if death_365d=0 then death_365d_dd=365;

if age<60 then age_c=0;
else age_c=1;
label age_c="Age 0.<60 1.>=60";

label gender="1.Male 0.Female";
label race="Race 1.White 2.Black 3.Others";
run;

proc rank data=a out=a group=3;
var bar;
ranks bar_q3;
run;

proc means data=a n nmiss mean std median q1 q3 min max p5 p95;
var bar;
run;
proc means data=a n nmiss mean std median q1 q3 min max;
class bar_q3;
var bar;
run;

data b;set a;
if gcs=. then gcs=13.78;
if aptt=. then aptt=34.61;
if inr=. then inr=1.34;
if pt=. then pt=14.73;
run;

proc means data=a n nmiss mean std median q1 q3 min max;
var bar age 
charlson_comorbidity_index
mbp heart_rate resp_rate
rbc wbc platelet bun creatinine aptt inr sodium potassium aniongap pt albumin 
gcs sofa sapsii sirs oasis apsiii
icu_los hos_los;
run;
proc means data=a n nmiss mean std median q1 q3 min max;
class bar_c;
var bar age 
charlson_comorbidity_index
mbp heart_rate resp_rate
rbc wbc platelet bun creatinine aptt inr sodium potassium aniongap pt albumin 
gcs sofa sapsii sirs oasis apsiii
icu_los hos_los;
run;
proc npar1way data=a wilcoxon;
class bar_c;
var bar age 
charlson_comorbidity_index
mbp heart_rate resp_rate
rbc wbc platelet bun creatinine aptt inr sodium potassium aniongap pt albumin 
gcs sofa sapsii sirs oasis apsiii
icu_los hos_los;
run;

proc freq data=a;
tables (gender race
hypertension diabetes hyperlipidemia hf af ami pvd copd aki renal_failure malignancy sepsis
liver_disease
thrombolysis thrombectomy)*bar_c/chisq;
run; 

%macro hr(xx,yy);
proc freq data=b;
tables &yy*&xx/chisq;
run;
proc phreg data=b;
class bar_c(ref='0')/param=ref desc;
model &yy._dd*&yy(0)=bar_c/rl;
run;
proc phreg data=b;
class &xx(ref='0')/param=ref desc;
model &yy._dd*&yy(0)=&xx/rl;
run;
proc phreg data=b;
model &yy._dd*&yy(0)=&xx/rl;
run;

proc phreg data=b;
class bar_c(ref='0') gender race/param=ref desc;
model &yy._dd*&yy(0)=bar_c age gender race/rl;
run;
proc phreg data=b;
class &xx(ref='0') gender race/param=ref desc;
model &yy._dd*&yy(0)=&xx age gender race/rl;
run;
proc phreg data=b;
class gender race/param=ref desc;
model &yy._dd*&yy(0)=&xx age gender race/rl;
run;

proc phreg data=b;
class bar_c(ref='0') gender race hypertension diabetes hf thrombolysis thrombectomy/param=ref desc;
model &yy._dd*&yy(0)=bar_c age wbc rbc mbp sofa gender race hypertension diabetes hf thrombolysis thrombectomy/rl;
run;
proc phreg data=b;
class &xx(ref='0') gender race hypertension diabetes hf thrombolysis thrombectomy/param=ref desc;
model &yy._dd*&yy(0)=&xx age wbc rbc mbp sofa gender race hypertension diabetes hf thrombolysis thrombectomy/rl;
run;
proc phreg data=b;
class gender race hypertension diabetes hf thrombolysis thrombectomy/param=ref desc;
model &yy._dd*&yy(0)=&xx age wbc rbc mbp sofa gender race hypertension diabetes hf thrombolysis thrombectomy/rl;
run;

%mend hr;
ods html;
%hr(bar_q3,icu_death);
%hr(bar_q3,death_30d);
%hr(bar_q3,death_90d);
%hr(bar_q3,death_365d);

%macro hrc(yy,bb,cc,xx);
proc freq data=b;
tables &yy*&bb;
run;
proc sort data=b;by &bb;run;
proc phreg data=b;by &bb;
class bar_c &cc/param=ref desc;
model &yy._dd*&yy(0)=bar_c &cc &xx/rl;
run;
proc phreg data=b;
class bar_c &bb &cc/param=ref desc;
model &yy._dd*&yy(0)=bar_c|&bb &cc &xx/rl;
run;
%mend hrc;
ods html;
%hrc(icu_death,age_c,gender race hypertension diabetes hf thrombolysis thrombectomy,wbc rbc mbp);
%hrc(icu_death,gender,age_c race hypertension diabetes hf thrombolysis thrombectomy,wbc rbc mbp);
%hrc(icu_death,race,age_c gender hypertension diabetes hf thrombolysis thrombectomy,wbc rbc mbp);
%hrc(icu_death,hypertension,age_c gender race diabetes hf thrombolysis thrombectomy,wbc rbc mbp);
%hrc(icu_death,diabetes,age_c gender race hypertension hf thrombolysis thrombectomy,wbc rbc mbp);

%hrc(death_30d,age_c,gender race hypertension diabetes hf thrombolysis thrombectomy,wbc rbc mbp);
%hrc(death_30d,gender,age_c race hypertension diabetes hf thrombolysis thrombectomy,wbc rbc mbp);
%hrc(death_30d,race,age_c gender hypertension diabetes hf thrombolysis thrombectomy,wbc rbc mbp);
%hrc(death_30d,hypertension,age_c gender race diabetes hf thrombolysis thrombectomy,wbc rbc mbp);
%hrc(death_30d,diabetes,age_c gender race hypertension hf thrombolysis thrombectomy,wbc rbc mbp);

%hrc(death_90d,age_c,gender race hypertension diabetes hf thrombolysis thrombectomy,wbc rbc mbp);
%hrc(death_90d,gender,age_c race hypertension diabetes hf thrombolysis thrombectomy,wbc rbc mbp);
%hrc(death_90d,race,age_c gender hypertension diabetes hf thrombolysis thrombectomy,wbc rbc mbp);
%hrc(death_90d,hypertension,age_c gender race diabetes hf thrombolysis thrombectomy,wbc rbc mbp);
%hrc(death_90d,diabetes,age_c gender race hypertension hf thrombolysis thrombectomy,wbc rbc mbp);

%hrc(death_365d,age_c,gender race hypertension diabetes hf thrombolysis thrombectomy,wbc rbc mbp);
%hrc(death_365d,gender,age_c race hypertension diabetes hf thrombolysis thrombectomy,wbc rbc mbp);
%hrc(death_365d,race,age_c gender hypertension diabetes hf thrombolysis thrombectomy,wbc rbc mbp);
%hrc(death_365d,hypertension,age_c gender race diabetes hf thrombolysis thrombectomy,wbc rbc mbp);
%hrc(death_365d,diabetes,age_c gender race hypertension hf thrombolysis thrombectomy,wbc rbc mbp);


proc import datafile='D:\matchdata.xls' out=d dbms=excel replace;
run;

data e;set d;
if gender="Female" then sex0=0;
else if gender="Male" then sex0=1;

if race="ASIAN" then race_c0=1;
else if race="BLACK" then race_c0=2;
else if race="WHITE" then race_c0=3;

if hypertension="No" then hypertension0=0;
else if hypertension="Yes" then hypertension0=1;

if diabetes="No" then diabetes0=0;
else if diabetes="Yes" then diabetes0=1;

if HF="No" then HF0=0;
else if HF="Yes" then HF0=1;

if Thrombolysis="No" then Thrombolysis0=0;
else if Thrombolysis="Yes" then Thrombolysis0=1;

if Thrombectomy="No" then Thrombectomy0=0;
else if Thrombectomy="Yes" then Thrombectomy0=1;
run;

proc means data=d n nmiss mean std median q1 q3 min max;
var bar age 
charlson_comorbidity_index
mbp heart_rate resp_rate
rbc wbc platelet bun creatinine aptt inr sodium potassium aniongap pt albumin 
gcs sofa sapsii sirs oasis apsiii
icu_los hos_los;
run;
proc means data=d n nmiss mean std median q1 q3 min max;
class bar_c;
var bar age 
charlson_comorbidity_index
mbp heart_rate resp_rate
rbc wbc platelet bun creatinine aptt inr sodium potassium aniongap pt albumin 
gcs sofa sapsii sirs oasis apsiii
icu_los hos_los;
run;
proc npar1way data=d wilcoxon;
class bar_c;
var bar age 
charlson_comorbidity_index
mbp heart_rate resp_rate
rbc wbc platelet bun creatinine aptt inr sodium potassium aniongap pt albumin 
gcs sofa sapsii sirs oasis apsiii
icu_los hos_los;
run;

proc freq data=d;
tables (gender race
hypertension diabetes hyperlipidemia hf af ami pvd copd aki renal_failure malignancy sepsis
liver_disease
thrombolysis thrombectomy)*bar_c/chisq;
run; 

%macro hr(yy);
proc phreg data=d;
class bar_c(ref='0')/param=ref desc;
model &yy._dd*&yy(0)=bar_c/rl;
run;

proc phreg data=d;
class bar_c(ref='0') gender race/param=ref desc;
model &yy._dd*&yy(0)=bar_c age gender race/rl;
run;

proc phreg data=d;
class bar_c(ref='0') gender race hypertension diabetes hf thrombolysis thrombectomy/param=ref desc;
model &yy._dd*&yy(0)=bar_c age wbc rbc mbp sofa gender race hypertension diabetes hf thrombolysis thrombectomy/rl;
run;

%mend hr;
ods html;
%hr(icu_death);
%hr(death_30d);
%hr(death_90d);
%hr(death_365d);
